# Supplementary material for: Spatial distribution and associated factors of underweight in Ethiopia: An analysis of Ethiopian demographic and health survey, 2016
Source: PLoS One. 2020 Dec 1;15(12):e0242744. doi: 10.1371/journal.pone.0242744 (PMC7707465; doi:10.1371/journal.pone.0242744)
Supplement: S1 Datasets — (XLS) [file pone.0242744.s001.xls]

## Sheet: Sheet1
hhid	hv001	hv005	hv024	hv025	hv219	hv230b	hv237	hv270	hv104	hv106	hv116	underweight	HHmember	toilet	Age	smoking	wgt
57 309	57	333361	somali	urban	male	water not available	no	richest	male	higher	never married	no	>6l	pitlatrine	15-19	no	0.333361
228 440	228	38643	harari	urban	female		no	richest	female	primary	never married	yes	1-3	pitlatrine	15-19	no	0.038643
89 281	89	685674	tigray	rural	male	water not available	yes	poorest	female	secondary	never married	no	4-6	open	15-19	no	0.685674
525 16	525	39413	gambela	rural	male	water is available	yes	richest	male	no education, preschool	never married	no	4-6	pitlatrine	15-19	no	0.039413
468 110	468	1552004	snnpr	rural	male	water not available	no	poorer	female	secondary	never married	no	>6l	other	15-19	no	1.552
230 441	230	235845	afar	urban	male		no	richest	male	secondary	never married	no	>6l	pitlatrine	15-19	no	0.235845
287 363	287	641964	addis adaba	urban	male	water is available	no	richest	female	higher	never married	yes	>6l	pitlatrine	15-19	no	0.641964
26 217	26	3038250	oromia	rural	male		no	richer	male	primary	never married	no	>6l	pitlatrine	15-19	no	3.03825
389 25	389	127321	afar	rural	male		no	poorest	female	primary	currently married	no	>6l	open	15-19	no	0.127321
225 402	225	436169	addis adaba	urban	male	water not available	no	richest	female	secondary	never married	yes	>6l	pitlatrine	15-19	no	0.436169
552 362	552	64051	gambela	urban	female	water not available	no	middle	female	primary	never married	no	1-3	pitlatrine	15-19	no	0.064051
388 347	388	2635232	snnpr	urban	male	water is available	no	poorest	male	primary	never married	no	>6l	pitlatrine	15-19	no	2.63523
358 195	358	92626	somali	urban	female	water is available	no	richer	female	primary	never married	yes	>6l	open	15-19	no	0.092626
216 16	216	916676	snnpr	rural	male	water not available	no	richer	male	secondary	never married	no	>6l	pitlatrine	15-19	no	0.916676
609 299	609	3487572	oromia	rural	male	water not available	no	middle	male	primary	never married	no	>6l	pitlatrine	15-19	no	3.48757
50 441	50	1456809	snnpr	rural	male		no	richer	male	primary	never married	yes	4-6	pitlatrine	15-19	no	1.45681
94 309	94	712968	tigray	urban	female		no	richest	female	secondary	never married	yes	4-6	pitlatrine	15-19	no	0.712968
57 194	57	333361	somali	urban	male	water is available	no	richest	female	higher	never married	no	>6l	pitlatrine	15-19	no	0.333361
423 163	423	2866416	oromia	rural	female		no	richer	male	primary	never married	no	>6l	pitlatrine	15-19	no	2.86642
287 216	287	641964	addis adaba	urban	male	water not available	no	richest	female	primary	never married	no	4-6	pitlatrine	15-19	no	0.641964
191 317	191	53715	afar	rural	female		no	poorest	female	primary	never married	no	1-3	open	15-19	no	0.053715
430 186	430	727123	tigray	rural	male		no	poorest	female	primary	never married	yes	>6l	pitlatrine	15-19	no	0.727123
408 213	408	2879816	snnpr	rural	male		no	richest	male	primary	never married	yes	>6l	pitlatrine	15-19	no	2.87982
502 128	502	1700622	snnpr	rural	male	water not available	no	poorest	male	primary	never married	no	>6l	other	15-19	no	1.70062
563 344	563	136418	benishangul	rural	male		no	poorer	male	primary	currently married	no	4-6	pitlatrine	15-19	no	0.136418
506 141	506	3581670	oromia	rural	male		no	middle	male	primary	never married	no	>6l	open	15-19	no	3.58167
122 276	122	2881686	oromia	rural	male		no	richer	male	primary	never married	yes	>6l	pitlatrine	15-19	no	2.88169
629 160	629	158275	somali	rural	male	water not available	no	poorest	female	no education, preschool	never married	yes	4-6	open	15-19	no	0.158275
314 39	314	361805	addis adaba	urban	male	water is available	no	richest	male	secondary	never married	no	>6l	flush	15-19	no	0.361805
284 392	284	36460	gambela	urban	male	water is available	no	poorer	female	secondary	never married	no	>6l	open	15-19	no	0.03646
395 358	395	116257	benishangul	rural	male	water is available	no	poorest	female	no education, preschool	never married	no	>6l	open	15-19	no	0.116257
501 245	501	39172	harari	rural	male		no	poorer	female	primary	never married	no	4-6	open	15-19	no	0.039172
373 154	373	1655613	snnpr	rural	male	water not available	no	poorest	female	primary	never married	no	4-6	open	15-19	no	1.65561
112 403	112	528899	addis adaba	urban	male		no	richest	male	primary	never married	no	1-3	pitlatrine	15-19	no	0.528899
625 164	625	84494	dire dawa	rural	male	water not available	no	richest	male	primary	never married	no	4-6	flush	15-19	no	0.084494
465 207	465	33573	gambela	rural	male		yes	richest	female	primary	never married	yes	>6l	pitlatrine	15-19	no	0.033573
243 139	243	38783	gambela	rural	male	water not available	no	middle	female	primary	never married	yes	>6l	pitlatrine	15-19	no	0.038783
399 444	399	3696377	oromia	rural	male		no	richer	male	secondary	never married	yes	1-3	other	15-19	no	3.69638
333 172	333	3208359	oromia	rural	female	water not available	no	poorest	male	primary	never married	no	4-6	open	15-19	no	3.20836
331 147	331	1962712	snnpr	rural	male		yes	middle	female	primary	never married	yes	4-6	pitlatrine	15-19	no	1.96271
465 207	465	33573	gambela	rural	male		yes	richest	female	higher	never married	no	>6l	pitlatrine	15-19	no	0.033573
112 34	112	528899	addis adaba	urban	male	water not available	no	richest	female	primary	never married	no	>6l	pitlatrine	15-19	no	0.528899
417 130	417	30422	gambela	rural	female	water not available	yes	middle	male	higher	never married	no	>6l	pitlatrine	15-19	no	0.030422
508 41	508	96369	benishangul	rural	male		no	poorest	male	primary	currently married	no	4-6	pitlatrine	15-19	no	0.096369
639 204	639	449476	addis adaba	urban	female	water is available	yes	richest	female	primary	never married	no	4-6	pitlatrine	15-19	no	0.449476
218 367	218	2235704	amhara	rural	male		no	richest	female	primary	never married	yes	>6l	pitlatrine	15-19	no	2.2357
94 247	94	712968	tigray	urban	male	water is available	no	richest	female	higher	never married	yes	1-3	flush	15-19	no	0.712968
329 426	329	31974	harari	rural	male	water is available	no	richer	female	primary	never married	yes	>6l	pitlatrine	15-19	no	0.031974
27 226	27	59764	dire dawa	urban	female	water is available	yes	richest	male	secondary	never married	no	>6l	pitlatrine	15-19	no	0.059764
66 227	66	2709747	amhara	rural	male	water not available	no	poorest	male	no education, preschool	never married	yes	>6l	open	15-19	no	2.70975
56 22	56	39637	harari	urban	female		no	richest	female	secondary	never married	yes	4-6	pitlatrine	15-19	no	0.039637
531 417	531	1138362	amhara	rural	male	water not available	no	richest	female	primary	never married	yes	>6l	pitlatrine	15-19	no	1.13836
625 128	625	84494	dire dawa	rural	female	water not available	no	richest	female	primary	never married	yes	1-3	pitlatrine	15-19	no	0.084494
26 229	26	3038250	oromia	rural	female	water not available	no	richer	female	primary	never married	yes	>6l	pitlatrine	15-19	no	3.03825
299 301	299	52012	gambela	rural	female	water not available	no	richer	female	secondary	never married	no	>6l	pitlatrine	15-19	no	0.052012
259 479	259	3700856	amhara	rural	male	water not available	no	middle	male	primary	never married	no	4-6	pitlatrine	15-19	no	3.70086
180 19	180	2058567	snnpr	rural	male		no	middle	male	secondary	never married	no	>6l	pitlatrine	15-19	no	2.05857
600 61	600	2655032	snnpr	urban	male	water is available	no	richest	female	primary	never married	no	4-6	pitlatrine	15-19	no	2.65503
551 19	551	678359	tigray	rural	male		no	poorest	male	primary	never married	yes	>6l	open	15-19	no	0.678359
323 221	323	132951	somali	rural	male		yes	poorest	female	primary	never married	yes	>6l	pitlatrine	15-19	no	0.132951
128 184	128	496282	tigray	rural	female		no	poorest	male	primary	never married	yes	4-6	open	15-19	no	0.496282
491 435	491	286450	somali	urban	female		no	richer	female	primary	never married	no	>6l	open	15-19	no	0.28645
176 354	176	2153334	amhara	rural	male	water not available	no	middle	female	primary	formerly/ever married	yes	>6l	pitlatrine	15-19	no	2.15333
619 294	619	3010457	oromia	rural	male	water is available	yes	middle	male	primary	never married	no	>6l	pitlatrine	15-19	no	3.01046
402 42	402	623878	addis adaba	urban	male	water is available	yes	richest	female	secondary	never married	yes	>6l	pitlatrine	15-19	no	0.623878
277 316	277	464165	somali	urban	female		no	poorest	female	no education, preschool	never married	no	4-6	pitlatrine	15-19	no	0.464165
606 450	606	57793	dire dawa	urban	male	water is available	no	richest	female	primary	never married	yes	4-6	pitlatrine	15-19	no	0.057793
323 52	323	132951	somali	rural	female		no	poorest	female	no education, preschool	never married	yes	>6l	open	15-19	no	0.132951
412 86	412	2735661	oromia	urban	female	water not available	no	richest	female	primary	never married	no	4-6	pitlatrine	15-19	no	2.73566
132 332	132	2014310	amhara	rural	male	water is available	no	middle	female	primary	never married	yes	>6l	open	15-19	no	2.01431
71 289	71	169610	afar	urban	male	water not available	no	richest	female	higher	never married	yes	>6l	flush	15-19	no	0.16961
195 275	195	549793	addis adaba	urban	female	water is available	no	richest	female	primary	never married	no	4-6	flush	15-19	no	0.549793
572 187	572	1103188	amhara	rural	male	water not available	no	richer	male	primary	never married	yes	4-6	pitlatrine	15-19	no	1.10319
295 58	295	1514951	amhara	rural	male	water not available	no	middle	male	primary	never married	yes	>6l	open	15-19	no	1.51495
583 122	583	565191	tigray	rural	female		no	poorest	female	secondary	never married	yes	1-3	open	15-19	no	0.565191
639 477	639	449476	addis adaba	urban	female	water not available	no	richest	female	secondary	never married	no	1-3	pitlatrine	15-19	no	0.449476
637 98	637	2125559	amhara	rural	male	water is available	yes	richer	male	secondary	never married	no	>6l	pitlatrine	15-19	no	2.12556
634 123	634	1139371	snnpr	rural	male	water is available	yes	middle	male	primary	never married	yes	>6l	pitlatrine	15-19	no	1.13937
416 378	416	136785	benishangul	rural	male		no	richer	male	higher	never married	yes	4-6	pitlatrine	15-19	no	0.136785
130 53	130	127137	afar	rural	female		no	poorest	female	no education, preschool	currently married	yes	1-3	open	15-19	no	0.127137
371 399	371	55320	gambela	rural	female		yes	middle	male	primary	never married	yes	1-3	pitlatrine	15-19	no	0.05532
209 463	209	164425	benishangul	rural	female		no	poorest	female	primary	currently married	no	1-3	pitlatrine	15-19	no	0.164425
280 358	280	2377356	oromia	rural	female	water not available	no	richer	female	primary	never married	yes	>6l	pitlatrine	15-19	no	2.37736
366 57	366	80304	afar	rural	male		no	richest	male	secondary	never married	yes	4-6	pitlatrine	15-19	no	0.080304
287 121	287	641964	addis adaba	urban	male	water is available	yes	richest	female	primary	never married	no	4-6	pitlatrine	15-19	no	0.641964
623 354	623	725746	tigray	rural	male		no	richer	male	primary	never married	yes	>6l	pitlatrine	15-19	no	0.725746
330 187	330	391908	addis adaba	urban	female	water not available	yes	richest	female	primary	never married	no	1-3	flush	15-19	no	0.391908
306 475	306	1602582	snnpr	rural	male		no	middle	male	primary	never married	yes	1-3	pitlatrine	15-19	no	1.60258
355 412	355	710442	tigray	rural	male		yes	poorer	male	primary	never married	yes	4-6	pitlatrine	15-19	no	0.710442
50 8	50	1456809	snnpr	rural	male	water is available	no	middle	male	no education, preschool	never married	no	>6l	open	15-19	no	1.45681
206 148	206	2269442	amhara	rural	female	water is available	no	poorer	female	primary	never married	no	>6l	open	15-19	no	2.26944
612 468	612	694678	tigray	rural	female		no	poorest	male	primary	never married	yes	4-6	open	15-19	no	0.694678
132 19	132	2014310	amhara	rural	male	water not available	no	middle	male	primary	never married	yes	4-6	pitlatrine	15-19	no	2.01431
579 43	579	452783	tigray	rural	female		no	richest	female	secondary	never married	no	1-3	open	15-19	no	0.452783
123 391	123	3068649	oromia	rural	female		no	poorer	male	primary	never married	no	1-3	open	15-19	no	3.06865
100 222	100	511983	addis adaba	urban	male	water is available	no	richest	female	secondary	never married	yes	>6l	pitlatrine	15-19	no	0.511983
339 376	339	524208	addis adaba	urban	male	water is available	yes	richest	male	secondary	never married	no	>6l	pitlatrine	15-19	no	0.524208
481 190	481	634341	tigray	rural	male	water is available	no	poorer	male	secondary	never married	yes	4-6	open	15-19	no	0.634341
50 441	50	1456809	snnpr	rural	male		no	richer	female	no education, preschool	never married	yes	4-6	pitlatrine	15-19	no	1.45681
481 176	481	634341	tigray	rural	male	water not available	no	middle	female	secondary	never married	no	>6l	pitlatrine	15-19	no	0.634341
280 164	280	2377356	oromia	rural	female	water not available	no	poorer	female	primary	never married	no	1-3	pitlatrine	15-19	no	2.37736
481 385	481	634341	tigray	rural	male		no	poorest	female	primary	never married	no	>6l	open	15-19	no	0.634341
91 467	91	449811	addis adaba	urban	female	water is available	yes	richest	female	higher	never married	no	4-6	flush	15-19	no	0.449811
43 363	43	194899	dire dawa	urban	male		no	richest	female	primary	currently married	no	1-3	pitlatrine	15-19	no	0.194899
279 274	279	1814675	amhara	rural	male	water not available	no	poorest	female	primary	formerly/ever married	no	>6l	open	15-19	no	1.81467
174 415	174	1719206	snnpr	rural	male		no	poorer	male	primary	never married	yes	4-6	pitlatrine	15-19	no	1.71921
542 234	542	2436672	amhara	rural	male	water not available	no	poorest	female	primary	currently married	yes	4-6	open	15-19	no	2.43667
89 443	89	685674	tigray	rural	male		no	poorest	female	primary	never married	yes	>6l	open	15-19	no	0.685674
162 136	162	1589651	snnpr	rural	male	water is available	no	middle	female	primary	never married	yes	>6l	pitlatrine	15-19	no	1.58965
197 8	197	39572	gambela	rural	male	water not available	no	richer	male	secondary	never married	yes	4-6	pitlatrine	15-19	no	0.039572
178 147	178	33503	afar	rural	male	water not available	no	poorer	female	primary	never married	yes	1-3	open	15-19	no	0.033503
296 470	296	1994735	tigray	rural	female		no	poorest	female	primary	never married	no	>6l	open	15-19	no	1.99474
530 18	530	974003	somali	rural	female	water is available	yes	richer	female	primary	currently married	yes	1-3	flush	15-19	no	0.974003
370 314	370	11654	gambela	rural	male	water is available	no	middle	female	primary	currently married	yes	4-6	open	15-19	no	0.011654
206 376	206	2269442	amhara	rural	female	water not available	no	middle	female	no education, preschool	currently married	yes	4-6	pitlatrine	15-19	no	2.26944
506 270	506	3581670	oromia	rural	male	water not available	no	poorer	female	no education, preschool	never married	yes	>6l	open	15-19	no	3.58167
62 438	62	2829637	oromia	rural	male		no	poorer	female	primary	never married	yes	>6l	other	15-19	no	2.82964
471 342	471	64291	dire dawa	urban	female	water is available	no	richest	male	primary	never married	yes	1-3	pitlatrine	15-19	no	0.064291
542 433	542	2436672	amhara	rural	male	water not available	yes	middle	male	primary	never married	yes	>6l	pitlatrine	15-19	no	2.43667
365 349	365	1334971	snnpr	rural	male	water not available	no	richer	female	primary	never married	no	>6l	pitlatrine	15-19	no	1.33497
606 109	606	57793	dire dawa	urban	male	water is available	yes	richest	female	primary	never married	no	4-6	pitlatrine	15-19	no	0.057793
332 266	332	188913	afar	urban	male	water not available	no	richest	male	primary	never married	yes	>6l	pitlatrine	15-19	no	0.188913
617 53	617	1931905	amhara	rural	male	water is available	yes	richer	male	primary	never married	yes	4-6	pitlatrine	15-19	no	1.93191
352 282	352	67639	dire dawa	urban	male		no	richest	male	primary	never married	yes	4-6	pitlatrine	15-19	no	0.067639
244 405	244	73750	benishangul	rural	male	water is available	no	richer	female	primary	never married	no	>6l	pitlatrine	15-19	no	0.07375
351 78	351	680604	tigray	rural	male	water not available	no	poorest	male	primary	never married	yes	>6l	open	15-19	no	0.680604
184 433	184	155263	benishangul	rural	male	water not available	no	middle	female	primary	formerly/ever married	no	4-6	pitlatrine	15-19	no	0.155263
43 219	43	194899	dire dawa	urban	male		no	richest	female	primary	currently married	yes	4-6	pitlatrine	15-19	no	0.194899
56 243	56	39637	harari	urban	male	water is available	no	richest	female	primary	never married	yes	4-6	pitlatrine	15-19	no	0.039637
416 467	416	136785	benishangul	rural	male	water is available	no	poorer	female	primary	formerly/ever married	no	4-6	pitlatrine	15-19	no	0.136785
281 62	281	102977	dire dawa	rural	male		no	poorer	female	primary	currently married	no	4-6	pitlatrine	15-19	no	0.102977
253 357	253	1313406	tigray	rural	male	water not available	no	poorest	male	no education, preschool	never married	yes	4-6	open	15-19	no	1.31341
38 249	38	1954124	amhara	rural	male	water not available	no	poorest	male	primary	never married	no	>6l	open	15-19	no	1.95412
542 65	542	2436672	amhara	rural	male	water is available	no	middle	female	primary	currently married	no	1-3	pitlatrine	15-19	no	2.43667
45 388	45	618830	tigray	rural	male	water is available	no	richest	female	secondary	currently married	no	4-6	open	15-19	no	0.61883
238 83	238	39568	harari	rural	male		no	richest	female	primary	never married	no	4-6	pitlatrine	15-19	no	0.039568
32 398	32	2131458	snnpr	rural	female		no	richer	male	primary	never married	no	>6l	pitlatrine	15-19	no	2.13146
579 476	579	452783	tigray	rural	male		yes	middle	male	secondary	never married	yes	4-6	open	15-19	no	0.452783
453 126	453	3966664	oromia	rural	male		no	poorer	male	primary	never married	yes	>6l	pitlatrine	15-19	no	3.96666
479 199	479	716080	tigray	rural	male		no	poorest	female	primary	never married	no	>6l	other	15-19	no	0.71608
524 300	524	2429426	oromia	rural	male	water is available	no	richest	female	secondary	never married	no	>6l	pitlatrine	15-19	no	2.42943
548 50	548	204064	benishangul	rural	male	water not available	no	richer	male	primary	never married	yes	>6l	pitlatrine	15-19	no	0.204064
624 400	624	4042404	amhara	urban	male		no	richest	female	secondary	never married	no	1-3	pitlatrine	15-19	no	4.0424
598 198	598	476716	tigray	rural	male		no	poorer	male	secondary	never married	no	4-6	open	15-19	no	0.476716
219 408	219	45376	gambela	rural	male	water not available	no	poorest	female	primary	currently married	yes	>6l	open	15-19	no	0.045376
621 314	621	93344	benishangul	rural	male	water not available	no	middle	female	primary	never married	no	4-6	pitlatrine	15-19	no	0.093344
187 59	187	231928	somali	rural	male		no	poorest	female	primary	never married	no	4-6	open	15-19	no	0.231928
207 450	207	2206822	snnpr	rural	male		no	poorest	male	primary	never married	no	>6l	open	15-19	no	2.20682
330 321	330	391908	addis adaba	urban	male	water is available	yes	richest	female	primary	never married	no	4-6	flush	15-19	no	0.391908
487 240	487	547038	addis adaba	urban	male	water not available	no	richest	female	primary	never married	yes	1-3	pitlatrine	15-19	no	0.547038
59 246	59	339031	addis adaba	urban	female	water is available	no	richest	male	secondary	never married	yes	>6l	flush	15-19	no	0.339031
591 467	591	2240077	amhara	rural	male	water is available	no	poorer	female	primary	never married	no	4-6	pitlatrine	15-19	no	2.24008
567 467	567	100963	gambela	urban	male		no	richest	female	secondary	currently married	no	1-3	pitlatrine	15-19	no	0.100963
34 472	34	1613731	snnpr	rural	female		no	poorer	female	primary	never married	yes	1-3	pitlatrine	15-19	no	1.61373
4 7	4	79321	afar	rural	male		no	poorest	female	no education, preschool	never married	no	4-6	open	15-19	no	0.079321
594 1	594	77291	dire dawa	rural	male		no	poorer	male	primary	never married	yes	4-6	open	15-19	no	0.077291
50 441	50	1456809	snnpr	rural	male		no	richer	male	primary	never married	yes	4-6	pitlatrine	15-19	no	1.45681
524 235	524	2429426	oromia	rural	male		no	richest	female	secondary	never married	yes	4-6	pitlatrine	15-19	no	2.42943
476 42	476	3435519	oromia	rural	male	water not available	no	middle	female	no education, preschool	never married	yes	>6l	pitlatrine	15-19	no	3.43552
65 450	65	146542	benishangul	rural	male	water is available	no	richest	male	primary	never married	yes	4-6	pitlatrine	15-19	no	0.146542
642 477	642	114199	dire dawa	rural	male	water is available	no	poorest	male	primary	never married	no	>6l	pitlatrine	15-19	no	0.114199
204 316	204	1141226	snnpr	rural	female	water not available	no	middle	male	secondary	never married	no	4-6	pitlatrine	15-19	no	1.14123
220 17	220	950703	tigray	rural	male	water not available	no	richer	female	secondary	never married	yes	4-6	open	15-19	no	0.950703
586 59	586	1414466	oromia	rural	male		no	richer	male	primary	never married	no	>6l	pitlatrine	15-19	no	1.41447
593 254	593	46143	gambela	urban	male	water is available	no	poorest	female	primary	never married	yes	>6l	open	15-19	no	0.046143
449 414	449	443201	tigray	urban	female	water not available	no	richer	female	secondary	never married	yes	1-3	pitlatrine	15-19	no	0.443201
264 291	264	406423	addis adaba	urban	female	water is available	no	richest	female	primary	never married	no	4-6	flush	15-19	no	0.406423
247 126	247	542529	addis adaba	urban	male	water not available	no	richest	male	secondary	never married	yes	4-6	flush	15-19	no	0.542529
549 262	549	85401	gambela	urban	female	water not available	no	middle	male	primary	never married	no	4-6	open	15-19	no	0.085401
532 169	532	573347	addis adaba	urban	male	water is available	yes	richest	male	higher	never married	no	>6l	flush	15-19	no	0.573347
455 386	455	3793085	amhara	urban	male	water not available	no	richest	female	primary	never married	no	>6l	pitlatrine	15-19	no	3.79309
165 183	165	137787	benishangul	rural	female		no	poorer	male	primary	never married	yes	1-3	pitlatrine	15-19	no	0.137787
250 252	250	338382	somali	rural	male	water is available	no	poorest	female	no education, preschool	never married	yes	4-6	open	15-19	no	0.338382
341 144	341	628895	tigray	rural	male		no	poorer	male	primary	never married	yes	4-6	pitlatrine	15-19	no	0.628895
374 372	374	141874	benishangul	rural	male	water is available	no	richer	male	primary	never married	no	4-6	pitlatrine	15-19	no	0.141874
639 105	639	449476	addis adaba	urban	female	water is available	yes	richest	female	secondary	never married	no	1-3	pitlatrine	15-19	no	0.449476
574 482	574	2953151	oromia	rural	female	water not available	yes	richer	female	primary	never married	no	4-6	pitlatrine	15-19	no	2.95315
149 443	149	3601954	oromia	urban	male	water is available	no	richest	female	secondary	never married	yes	>6l	flush	15-19	no	3.60195
332 216	332	188913	afar	urban	male	water is available	no	richest	male	primary	never married	no	4-6	flush	15-19	no	0.188913
491 485	491	286450	somali	urban	male	water not available	no	richest	male	secondary	never married	yes	>6l	pitlatrine	15-19	no	0.28645
589 93	589	1992831	oromia	rural	male		no	richer	female	primary	never married	no	>6l	pitlatrine	15-19	no	1.99283
77 28	77	102811	somali	rural	male		no	poorest	male	no education, preschool	never married	yes	>6l	open	15-19	no	0.102811
473 265	473	2475938	oromia	rural	male		no	middle	male	primary	never married	no	>6l	open	15-19	no	2.47594
112 409	112	528899	addis adaba	urban	male	water is available	no	richest	female	secondary	never married	no	4-6	open	15-19	no	0.528899
391 57	391	1446939	oromia	urban	female	water not available	no	richest	female	primary	never married	yes	4-6	pitlatrine	15-19	no	1.44694
272 160	272	1747036	snnpr	rural	male		no	richer	female	secondary	never married	yes	4-6	pitlatrine	15-19	no	1.74704
387 149	387	36983	harari	urban	female		no	richest	female	higher	never married	yes	1-3	pitlatrine	15-19	no	0.036983
542 248	542	2436672	amhara	rural	male	water not available	no	poorer	female	primary	never married	yes	>6l	pitlatrine	15-19	no	2.43667
23 153	23	2375136	oromia	rural	male	water not available	yes	richest	female	primary	never married	yes	1-3	pitlatrine	15-19	no	2.37514
74 354	74	69894	dire dawa	urban	male	water not available	no	richest	female	primary	never married	no	>6l	pitlatrine	15-19	no	0.069894
91 335	91	449811	addis adaba	urban	female	water is available	yes	richest	male	secondary	never married	yes	4-6	flush	15-19		0.449811
503 197	503	2000276	snnpr	rural	male		no	richest	female	primary	never married	no	4-6	pitlatrine	15-19	no	2.00028
508 60	508	96369	benishangul	rural	female	water is available	no	poorer	male	primary	never married	yes	4-6	pitlatrine	15-19	no	0.096369
106 142	106	24061	gambela	rural	female		no	middle	female	secondary	never married	no	>6l	pitlatrine	15-19	no	0.024061
542 433	542	2436672	amhara	rural	male	water not available	yes	middle	male	primary	never married	yes	>6l	pitlatrine	15-19	no	2.43667
317 190	317	145198	benishangul	urban	male	water not available	no	richest	male	secondary	never married	no	1-3	pitlatrine	15-19	no	0.145198
40 161	40	2516444	oromia	rural	male	water not available	no	richest	female	primary	never married	yes	4-6	pitlatrine	15-19	no	2.51644
11 130	11	448489	addis adaba	urban	male	water is available	no	richest	female	primary	never married	yes	>6l	pitlatrine	15-19	no	0.448489
280 439	280	2377356	oromia	rural	male	water is available	no	richer	female	primary	never married	no	4-6	pitlatrine	15-19	no	2.37736
96 254	96	325953	somali	rural	male	water is available	yes	poorest	female	primary	never married	no	>6l	pitlatrine	15-19	no	0.325953
231 74	231	56552	gambela	urban	male	water not available	no	richest	male	primary	never married	yes	>6l	pitlatrine	15-19	no	0.056552
384 423	384	1302622	tigray	rural	male		no	richer	female	secondary	never married	yes	>6l	pitlatrine	15-19	no	1.30262
626 430	626	429175	addis adaba	urban	male	water not available	yes	richest	male	primary	never married	no	>6l	pitlatrine	15-19	no	0.429175
107 468	107	394592	addis adaba	urban	female	water is available	yes	richest	female	primary	never married	yes	1-3	pitlatrine	15-19	no	0.394592
139 85	139	2892688	oromia	rural	male	water is available	no	poorer	female	no education, preschool	currently married	yes	1-3	pitlatrine	15-19	no	2.89269
330 351	330	391908	addis adaba	urban	male	water not available	no	richest	female	primary	never married	no	>6l	flush	15-19	no	0.391908
109 91	109	2115029	amhara	rural	female	water not available	yes	middle	female	primary	never married	yes	1-3	pitlatrine	15-19	no	2.11503
625 92	625	84494	dire dawa	rural	male	water not available	no	richest	male	primary	never married	yes	>6l	flush	15-19	no	0.084494
13 272	13	51038	gambela	rural	female	water not available	no	richer	female	primary	never married	yes	4-6	open	15-19	no	0.051038
201 286	201	2141976	amhara	rural	female		yes	richer	female	primary	never married	no	>6l	pitlatrine	15-19	no	2.14198
38 30	38	1954124	amhara	rural	male		no	poorer	male	primary	never married	yes	>6l	open	15-19	no	1.95412
411 157	411	5703094	oromia	urban	male		no	richest	male	primary	never married	yes	>6l	pitlatrine	15-19	no	5.70309
563 246	563	136418	benishangul	rural	male	water not available	no	middle	male	primary	never married	yes	>6l	pitlatrine	15-19	no	0.136418
408 150	408	2879816	snnpr	rural	female	water not available	no	poorest	male	primary	never married	yes	1-3	open	15-19	no	2.87982
106 386	106	24061	gambela	rural	female		no	poorest	female	secondary	currently married	yes	>6l	flush	15-19	no	0.024061
628 449	628	1726945	amhara	rural	male	water is available	no	middle	female	primary	never married	no	>6l	open	15-19	no	1.72695
581 311	581	246340	benishangul	rural	male		no	richest	male	primary	never married	yes	>6l	pitlatrine	15-19	no	0.24634
522 269	522	2635159	oromia	rural	female		no	poorest	male	primary	never married	no	4-6	open	15-19	no	2.63516
524 134	524	2429426	oromia	rural	male	water not available	no	richest	female	primary	never married	yes	4-6	pitlatrine	15-19	no	2.42943
411 262	411	5703094	oromia	urban	male	water is available	no	richest	female	secondary	never married	yes	4-6	pitlatrine	15-19	no	5.70309
251 428	251	229083	somali	rural	female		no	poorest	male	primary	never married	yes	1-3	open	15-19	no	0.229083
122 212	122	2881686	oromia	rural	female	water not available	yes	poorest	female	primary	never married	yes	1-3	open	15-19	no	2.88169
65 245	65	146542	benishangul	rural	female	water is available	no	richer	female	primary	never married	no	1-3	pitlatrine	15-19	no	0.146542
498 36	498	1572357	amhara	rural	male		no	middle	female	primary	currently married	yes	1-3	pitlatrine	15-19	no	1.57236
413 465	413	552500	tigray	rural	male	water not available	no	middle	male	primary	never married	yes	>6l	pitlatrine	15-19	no	0.5525
243 139	243	38783	gambela	rural	male	water not available	no	middle	male	primary	never married	yes	>6l	pitlatrine	15-19	no	0.038783
585 364	585	47096	afar	rural	male		no	poorest	male	primary	never married	yes	>6l	open	15-19	no	0.047096
392 259	392	675903	tigray	rural	male		no	richer	female	secondary	never married	no	4-6	open	15-19	no	0.675903
602 270	602	219593	benishangul	rural	male		yes	middle	female	primary	currently married	no	>6l	pitlatrine	15-19	no	0.219593
129 264	129	556455	tigray	rural	male	water not available	no	richer	male	primary	never married	yes	>6l	pitlatrine	15-19	no	0.556455
48 456	48	114416	somali	rural	female		no	poorer	female	secondary	never married	no	1-3	pitlatrine	15-19	no	0.114416
499 35	499	129650	afar	urban	female	water is available	no	richest	male	primary	never married	yes	1-3	pitlatrine	15-19	no	0.12965
296 136	296	1994735	tigray	rural	male	water not available	no	richer	female	higher	never married	no	4-6	other	15-19	no	1.99474
465 424	465	33573	gambela	rural	male	water not available	no	richer	male	secondary	never married	yes	4-6	pitlatrine	15-19	no	0.033573
409 168	409	154686	benishangul	rural	male		no	poorer	female	primary	never married	yes	>6l	pitlatrine	15-19	no	0.154686
310 480	310	2184603	amhara	rural	female	water is available	no	middle	female	secondary	never married	yes	4-6	pitlatrine	15-19	no	2.1846
277 115	277	464165	somali	urban	male	water is available	no	richest	male	secondary	never married	yes	4-6	flush	15-19	no	0.464165
403 310	403	2451610	amhara	rural	male	water not available	no	poorer	male	primary	never married	yes	4-6	pitlatrine	15-19	no	2.45161
430 26	430	727123	tigray	rural	male		no	poorer	female	primary	never married	yes	>6l	open	15-19	no	0.727123
167 222	167	2327521	amhara	rural	male	water not available	no	richest	male	primary	never married	yes	>6l	pitlatrine	15-19	no	2.32752
599 181	599	31954	afar	rural	female		no	poorest	male	primary	never married	no	>6l	open	15-19	no	0.031954
112 21	112	528899	addis adaba	urban	male	water not available	yes	richest	female	secondary	never married	yes	4-6	flush	15-19	no	0.528899
173 103	173	39023	harari	urban	male		no	richest	female	primary	never married	yes	4-6	pitlatrine	15-19	no	0.039023
450 107	450	1870175	snnpr	rural	male	water is available	no	poorer	male	primary	never married	no	4-6	pitlatrine	15-19	no	1.87018
310 371	310	2184603	amhara	rural	male	water not available	no	richer	male	primary	never married	yes	4-6	pitlatrine	15-19	no	2.1846
643 447	643	60701	benishangul	rural	male		no	poorest	male	primary	never married	yes	>6l	pitlatrine	15-19	no	0.060701
123 238	123	3068649	oromia	rural	male	water is available	no	richer	male	primary	never married	yes	>6l	pitlatrine	15-19	no	3.06865
617 262	617	1931905	amhara	rural	female	water not available	no	richer	male	primary	never married	yes	1-3	pitlatrine	15-19	no	1.93191
78 266	78	660957	tigray	rural	male		no	poorest	male	no education, preschool	never married	yes	4-6	open	15-19	no	0.660957
148 286	148	1988677	snnpr	rural	male		no	poorer	male	primary	never married	yes	>6l	open	15-19	no	1.98868
302 23	302	398607	addis adaba	urban	female	water is available	yes	richest	female	secondary	never married	no	4-6	pitlatrine	15-19	no	0.398607
300 146	300	636547	tigray	rural	male	water is available	no	poorest	female	primary	never married	yes	>6l	open	15-19	no	0.636547
239 331	239	325106	somali	rural	female		no	middle	female	primary	never married	yes	>6l	other	15-19	no	0.325106
118 57	118	3138820	oromia	rural	male	water not available	no	richer	female	primary	never married	no	4-6	pitlatrine	15-19	no	3.13882
121 339	121	2171282	amhara	rural	male	water is available	no	richest	male	primary	never married	no	1-3	pitlatrine	15-19	no	2.17128
36 204	36	98119	benishangul	rural	female	water is available	no	poorest	male	primary	never married	no	4-6	other	15-19	no	0.098119
546 55	546	42649	dire dawa	urban	female		no	richest	female	primary	never married	no	4-6	pitlatrine	15-19	no	0.042649
532 169	532	573347	addis adaba	urban	male	water is available	yes	richest	female	primary	never married	yes	>6l	flush	15-19	no	0.573347
3 131	3	2215372	amhara	rural	male		no	richer	male	primary	formerly/ever married	yes	4-6	pitlatrine	15-19	no	2.21537
504 113	504	238809	tigray	urban	male	water is available	no	richest	female	primary	never married	yes	4-6	pitlatrine	15-19	no	0.238809
112 416	112	528899	addis adaba	urban	male	water is available	no	richest	female	primary	never married	no	4-6	pitlatrine	15-19	no	0.528899
304 53	304	4086427	oromia	urban	male	water not available	no	richest	female	primary	never married	yes	4-6	pitlatrine	15-19	no	4.08643
639 371	639	449476	addis adaba	urban	male	water is available	yes	richest	female	primary	never married	no	4-6	flush	15-19	no	0.449476
410 451	410	1533218	amhara	rural	male	water not available	yes	middle	female	primary	never married	yes	1-3	pitlatrine	15-19	no	1.53322
604 54	604	673241	tigray	rural	male	water is available	yes	poorest	female	primary	formerly/ever married	yes	>6l	open	15-19	no	0.673241
350 422	350	2089101	amhara	rural	male	water not available	no	richest	male	primary	never married	yes	4-6	pitlatrine	15-19	no	2.0891
321 304	321	55092	harari	urban	female	water is available	no	richest	female	primary	never married	yes	4-6	pitlatrine	15-19	no	0.055092
572 83	572	1103188	amhara	rural	male	water not available	no	richer	female	no education, preschool	currently married	no	1-3	pitlatrine	15-19	no	1.10319
110 144	110	651702	addis adaba	urban	male	water not available	no	richest	female	secondary	never married	yes	4-6	pitlatrine	15-19	no	0.651702
219 396	219	45376	gambela	rural	male	water not available	no	poorest	female	primary	formerly/ever married	yes	>6l	open	15-19	no	0.045376
609 477	609	3487572	oromia	rural	female	water not available	no	richer	female	primary	never married	no	4-6	pitlatrine	15-19	no	3.48757
471 379	471	64291	dire dawa	urban	female	water is available	no	richest	female	primary	never married	no	4-6	pitlatrine	15-19	no	0.064291
128 213	128	496282	tigray	rural	male		no	richest	female	higher	never married	yes	4-6	pitlatrine	15-19	no	0.496282
167 132	167	2327521	amhara	rural	male	water is available	no	richer	female	primary	never married	no	4-6	pitlatrine	15-19	no	2.32752
162 85	162	1589651	snnpr	rural	male		no	middle	male	primary	never married	no	>6l	pitlatrine	15-19	no	1.58965
422 173	422	3885867	oromia	rural	female	water is available	no	poorest	male	primary	never married	yes	>6l	open	15-19	no	3.88587
8 139	8	256824	somali	rural	male	water not available	no	poorest	female	primary	never married	yes	>6l	open	15-19	no	0.256824
350 71	350	2089101	amhara	rural	male	water not available	no	middle	male	primary	never married	yes	1-3	open	15-19	no	2.0891
400 380	400	561813	tigray	rural	male		no	poorer	male	secondary	never married	yes	>6l	open	15-19	no	0.561813
468 166	468	1552004	snnpr	rural	male	water is available	no	middle	female	secondary	never married	no	>6l	pitlatrine	15-19	no	1.552
206 48	206	2269442	amhara	rural	female	water not available	no	middle	female	primary	never married	no	4-6	pitlatrine	15-19	no	2.26944
309 196	309	54087	gambela	urban	female		yes	richest	female	secondary	formerly/ever married	yes	4-6	pitlatrine	15-19	no	0.054087
215 86	215	1516614	snnpr	rural	female		no	richer	female	primary	never married	no	4-6	pitlatrine	15-19	no	1.51661
149 330	149	3601954	oromia	urban	female	water is available	yes	richest	female	secondary	never married	yes	4-6	pitlatrine	15-19	no	3.60195
271 258	271	1723954	snnpr	rural	male		no	poorer	female	primary	never married	no	1-3	pitlatrine	15-19	no	1.72395
493 371	493	63847	dire dawa	urban	male	water not available	yes	richest	female	secondary	never married	yes	4-6	flush	15-19	no	0.063847
477 359	477	1444760	snnpr	rural	male		no	middle	male	primary	never married	no	1-3	pitlatrine	15-19	no	1.44476
187 453	187	231928	somali	rural	female		no	richer	male	primary	never married	yes	>6l	pitlatrine	15-19	no	0.231928
578 369	578	2521515	oromia	rural	male	water not available	no	richer	female	primary	currently married	no	4-6	open	15-19	no	2.52151
624 220	624	4042404	amhara	urban	male		no	richest	female	secondary	never married	no	4-6	pitlatrine	15-19	no	4.0424
471 84	471	64291	dire dawa	urban	male		no	richest	male	primary	never married	no	1-3	pitlatrine	15-19	no	0.064291
216 129	216	916676	snnpr	rural	male		no	middle	male	primary	never married	no	4-6	pitlatrine	15-19	no	0.916676
269 247	269	415712	somali	rural	female		no	poorest	female	no education, preschool	never married	yes	>6l	open	15-19	no	0.415712
76 337	76	1626397	snnpr	rural	male	water not available	no	middle	male	secondary	never married	no	>6l	pitlatrine	15-19	no	1.6264
343 209	343	39961	gambela	rural	female		no	poorest	female	primary	never married	yes	1-3	open	15-19	no	0.039961
625 108	625	84494	dire dawa	rural	male		no	richest	female	secondary	never married	no	>6l	pitlatrine	15-19	no	0.084494
559 359	559	82624	benishangul	rural	male		no	poorer	female	no education, preschool	formerly/ever married	yes	>6l	pitlatrine	15-19	no	0.082624
268 414	268	851284	tigray	urban	male	water not available	no	richest	female	secondary	never married	yes	4-6	flush	15-19	no	0.851284
64 262	64	170527	somali	urban	male	water is available	yes	richest	female	primary	formerly/ever married	yes	4-6	pitlatrine	15-19	no	0.170527
317 32	317	145198	benishangul	urban	male	water is available	no	richest	male	higher	never married	yes	1-3	pitlatrine	15-19	no	0.145198
178 233	178	33503	afar	rural	female		no	poorest	male	no education, preschool	never married	no	4-6	open	15-19	no	0.033503
418 17	418	40713	harari	urban	female		no	richest	female	primary	never married	yes	1-3	pitlatrine	15-19	no	0.040713
313 6	313	1689325	snnpr	rural	male		no	poorest	male	primary	never married	no	4-6	pitlatrine	15-19	no	1.68932
354 80	354	1770415	amhara	rural	male		no	poorer	male	primary	never married	yes	>6l	pitlatrine	15-19	no	1.77041
638 404	638	1490770	amhara	rural	male		no	poorer	female	no education, preschool	currently married	yes	1-3	open	15-19	no	1.49077
121 410	121	2171282	amhara	rural	male	water not available	no	richer	female	primary	never married	yes	4-6	pitlatrine	15-19	no	2.17128
565 304	565	1963884	snnpr	rural	female		no	poorest	female	no education, preschool	never married	no	>6l	pitlatrine	15-19	no	1.96388
119 303	119	1858855	snnpr	rural	female	water not available	no	richer	male	primary	never married	no	>6l	pitlatrine	15-19	no	1.85886
372 328	372	3105219	oromia	rural	female		no	poorer	male	primary	never married	no	>6l	pitlatrine	15-19	no	3.10522
87 247	87	1721753	snnpr	rural	male		no	richest	male	primary	never married	no	>6l	pitlatrine	15-19	no	1.72175
154 441	154	595792	snnpr	urban	female	water is available	no	richest	male	secondary	never married	no	4-6	pitlatrine	15-19	no	0.595792
483 387	483	52207	harari	urban	male		yes	richest	male	secondary	never married	no	1-3	pitlatrine	15-19	no	0.052207
341 144	341	628895	tigray	rural	male		no	poorer	male	secondary	never married	yes	4-6	pitlatrine	15-19	no	0.628895
47 419	47	55436	gambela	urban	male	water is available	no	richest	female	higher	never married	yes	4-6	pitlatrine	15-19	no	0.055436
463 465	463	437260	addis adaba	urban	male	water not available	no	richest	female	primary	never married	yes	4-6	pitlatrine	15-19	no	0.43726
340 397	340	1032093	tigray	rural	male	water is available	no	richest	female	primary	never married	yes	>6l	open	15-19	no	1.03209
258 243	258	846479	tigray	rural	male		no	poorer	female	primary	never married	no	4-6	open	15-19	no	0.846479
310 117	310	2184603	amhara	rural	male	water is available	no	richer	male	primary	never married	yes	>6l	pitlatrine	15-19	no	2.1846
280 467	280	2377356	oromia	rural	male		no	middle	female	primary	never married	yes	4-6	pitlatrine	15-19	no	2.37736
21 251	21	2068292	oromia	rural	male		no	poorer	male	primary	never married	yes	>6l	open	15-19	no	2.06829
191 164	191	53715	afar	rural	female		no	poorest	female	primary	currently married	yes	4-6	open	15-19	no	0.053715
636 358	636	642419	tigray	rural	male		yes	poorest	female	primary	never married	yes	>6l	open	15-19	no	0.642419
341 121	341	628895	tigray	rural	female		no	middle	male	primary	never married	yes	4-6	pitlatrine	15-19	no	0.628895
549 126	549	85401	gambela	urban	male	water is available	no	richest	female	secondary	never married	yes	>6l	pitlatrine	15-19	no	0.085401
35 195	35	141663	benishangul	rural	male	water is available	no	richer	male	primary	never married	no	>6l	pitlatrine	15-19	no	0.141663
175 114	175	2581213	oromia	rural	female		no	middle	female	primary	never married	yes	4-6	pitlatrine	15-19	no	2.58121
218 420	218	2235704	amhara	rural	male	water not available	no	richer	male	no education, preschool	formerly/ever married	yes	4-6	pitlatrine	15-19	no	2.2357
118 12	118	3138820	oromia	rural	male		no	richest	male	primary	never married	yes	4-6	pitlatrine	15-19	no	3.13882
277 328	277	464165	somali	urban	female	water not available	no	richest	male	no education, preschool	never married	no	>6l	pitlatrine	15-19	no	0.464165
336 331	336	77318	afar	rural	male	water not available	yes	poorest	male	no education, preschool	currently married	yes	1-3	open	15-19	no	0.077318
57 415	57	333361	somali	urban	male	water is available	no	richest	female	primary	never married	no	4-6	flush	15-19	no	0.333361
479 34	479	716080	tigray	rural	female		no	poorest	female	no education, preschool	never married	yes	4-6	open	15-19	no	0.71608
477 279	477	1444760	snnpr	rural	male		no	middle	male	primary	never married	no	4-6	pitlatrine	15-19	no	1.44476
102 424	102	58824	afar	rural	female		no	poorest	male	no education, preschool	never married	yes	1-3	open	15-19	no	0.058824
169 411	169	2540236	amhara	rural	male		no	middle	female	no education, preschool	currently married	no	1-3	pitlatrine	15-19	no	2.54024
351 445	351	680604	tigray	rural	male	water not available	no	poorest	female	primary	never married	yes	>6l	open	15-19	no	0.680604
137 444	137	85607	benishangul	rural	male	water not available	no	richer	female	primary	never married	no	4-6	pitlatrine	15-19	no	0.085607
483 168	483	52207	harari	urban	male		yes	richest	female	primary	never married	no	4-6	pitlatrine	15-19	no	0.052207
528 142	528	430101	tigray	rural	male		yes	poorest	male	primary	never married	yes	>6l	open	15-19	no	0.430101
8 483	8	256824	somali	rural	male		no	poorest	female	no education, preschool	currently married	yes	1-3	open	15-19	no	0.256824
458 186	458	184808	somali	urban	male	water is available	no	richest	male	primary	never married	yes	>6l	pitlatrine	15-19	no	0.184808
174 253	174	1719206	snnpr	rural	male	water is available	no	poorest	male	primary	never married	yes	4-6	flush	15-19	no	1.71921
588 288	588	142106	somali	urban	male	water not available	no	poorest	female	primary	never married	no	>6l	open	15-19	no	0.142106
207 98	207	2206822	snnpr	rural	male	water not available	no	richest	female	primary	never married	no	>6l	pitlatrine	15-19	no	2.20682
21 256	21	2068292	oromia	rural	male		no	poorer	female	primary	never married	no	>6l	pitlatrine	15-19	no	2.06829
308 385	308	1901463	snnpr	urban	male	water is available	yes	richest	female	primary	never married	no	4-6	pitlatrine	15-19	no	1.90146
276 368	276	35966	afar	rural	male		no	poorest	male	primary	never married	no	>6l	open	15-19		0.035966
147 283	147	2297164	oromia	urban	male	water not available	no	richest	female	primary	never married	no	1-3	pitlatrine	15-19	no	2.29716
630 449	630	316551	somali	rural	female		no	poorest	female	no education, preschool	never married	yes	>6l	open	15-19	no	0.316551
49 178	49	149630	afar	urban	female		no	richest	female	primary	never married	yes	1-3	pitlatrine	15-19	no	0.14963
518 415	518	2386985	oromia	rural	male	water not available	no	richer	female	primary	never married	no	>6l	pitlatrine	15-19	no	2.38699
197 251	197	39572	gambela	rural	male	water not available	no	richer	male	primary	never married	no	4-6	pitlatrine	15-19	no	0.039572
169 427	169	2540236	amhara	rural	male		yes	richest	female	primary	never married	yes	>6l	open	15-19	no	2.54024
53 383	53	1920007	snnpr	urban	female	water is available	no	richest	female	primary	currently married	no	>6l	pitlatrine	15-19	no	1.92001
514 274	514	65236	dire dawa	urban	female		no	richest	female	secondary	never married	yes	4-6	pitlatrine	15-19	no	0.065236
496 469	496	2008929	amhara	rural	male	water not available	no	poorest	female	primary	never married	no	4-6	pitlatrine	15-19	no	2.00893
599 181	599	31954	afar	rural	female		no	poorest	female	no education, preschool	never married	yes	>6l	open	15-19	no	0.031954
518 143	518	2386985	oromia	rural	male		no	middle	male	primary	never married	yes	>6l	pitlatrine	15-19	no	2.38699
3 448	3	2215372	amhara	rural	female		no	richer	male	primary	never married	yes	1-3	pitlatrine	15-19	no	2.21537
193 219	193	135458	benishangul	urban	male	water not available	no	poorest	male	secondary	never married	yes	4-6	pitlatrine	15-19	no	0.135458
504 194	504	238809	tigray	urban	male	water is available	no	richest	female	primary	never married	yes	4-6	flush	15-19	no	0.238809
479 6	479	716080	tigray	rural	female		no	middle	female	primary	currently married	yes	>6l	open	15-19	no	0.71608
79 122	79	524655	tigray	rural	male	water is available	no	richer	female	primary	currently married	no	1-3	pitlatrine	15-19	no	0.524655
171 139	171	150945	somali	urban	female		no	richest	female	secondary	never married	no	1-3	pitlatrine	15-19	no	0.150945
11 286	11	448489	addis adaba	urban	female	water is available	yes	richest	female	secondary	never married	yes	>6l	flush	15-19	no	0.448489
226 212	226	538068	tigray	urban	female		no	richer	male	primary	never married	yes	1-3	open	15-19	no	0.538068
608 366	608	417874	addis adaba	urban	female	water not available	no	richest	female	no education, preschool	never married	no	>6l	flush	15-19	no	0.417874
258 230	258	846479	tigray	rural	male		no	poorest	male	primary	never married	yes	4-6	pitlatrine	15-19	no	0.846479
506 460	506	3581670	oromia	rural	male		no	poorest	male	primary	currently married	yes	4-6	open	15-19	no	3.58167
465 474	465	33573	gambela	rural	male		yes	richest	female	primary	never married	no	>6l	pitlatrine	15-19	no	0.033573
82 233	82	190277	somali	rural	female		no	poorest	female	no education, preschool	currently married	no	1-3	open	15-19	no	0.190277
154 209	154	595792	snnpr	urban	male	water not available	no	richest	female	secondary	never married	no	4-6	pitlatrine	15-19	no	0.595792
213 164	213	1993049	oromia	rural	male	water not available	no	poorer	female	primary	never married	yes	4-6	open	15-19	no	1.99305
44 453	44	38413	harari	urban	female		no	richest	male	secondary	never married	no	1-3	flush	15-19	no	0.038413
553 252	553	129601	somali	urban	female	water not available	no	richest	male	secondary	never married	no	1-3	pitlatrine	15-19	no	0.129601
406 74	406	1964507	snnpr	rural	male		no	poorest	female	secondary	never married	no	>6l	pitlatrine	15-19	no	1.96451
377 164	377	192807	somali	urban	male		yes	richest	male	secondary	never married	yes	>6l	pitlatrine	15-19	no	0.192807
328 224	328	242298	somali	rural	female	water not available	no	poorest	female	no education, preschool	never married	no	>6l	open	15-19	no	0.242298
6 223	6	167258	benishangul	rural	male	water not available	no	poorest	female	primary	currently married	yes	4-6	pitlatrine	15-19	no	0.167258
166 260	166	126469	dire dawa	rural	male		no	poorer	female	primary	currently married	yes	1-3	open	15-19	no	0.126469
459 483	459	44599	gambela	rural	female	water not available	no	richer	male	primary	never married	no	>6l	pitlatrine	15-19	no	0.044599
255 449	255	586106	tigray	rural	male		no	poorest	female	primary	never married	yes	>6l	open	15-19	no	0.586106
62 50	62	2829637	oromia	rural	male	water not available	no	richer	female	primary	never married	no	>6l	pitlatrine	15-19	no	2.82964
489 13	489	2426024	oromia	rural	male		no	richer	female	primary	currently married	yes	4-6	pitlatrine	15-19	no	2.42602
338 142	338	1571307	snnpr	rural	male	water not available	no	middle	female	primary	never married	no	4-6	pitlatrine	15-19	no	1.57131
370 184	370	11654	gambela	rural	male		no	poorest	male	primary	never married	yes	4-6	open	15-19	no	0.011654
638 306	638	1490770	amhara	rural	male	water not available	no	poorest	female	primary	never married	no	>6l	open	15-19	no	1.49077
286 12	286	2467637	oromia	urban	male	water is available	no	richest	male	secondary	currently married	yes	4-6	pitlatrine	15-19	no	2.46764
481 127	481	634341	tigray	rural	male	water is available	no	poorest	female	secondary	never married	yes	>6l	open	15-19	no	0.634341
237 150	237	469516	tigray	urban	male		yes	richest	male	secondary	never married	no	4-6	flush	15-19	no	0.469516
227 279	227	3311214	oromia	rural	male		no	poorest	female	no education, preschool	never married	yes	>6l	pitlatrine	15-19	no	3.31121
355 240	355	710442	tigray	rural	male		no	poorer	female	primary	never married	yes	>6l	pitlatrine	15-19	no	0.710442
423 345	423	2866416	oromia	rural	male	water not available	no	richer	female	secondary	never married	no	>6l	pitlatrine	15-19	no	2.86642
226 377	226	538068	tigray	urban	female		no	richest	female	secondary	never married	no	1-3	open	15-19	no	0.538068
605 297	605	866798	tigray	urban	female	water is available	no	richest	female	secondary	never married	no	4-6	pitlatrine	15-19	no	0.866798
293 251	293	108224	addis adaba	urban	female	water is available	no	richest	female	primary	never married	no	4-6	flush	15-19	no	0.108224
404 458	404	457643	tigray	urban	female	water is available	yes	richest	female	secondary	never married	no	4-6	flush	15-19	no	0.457643
198 312	198	274655	somali	rural	male	water not available	no	poorest	male	primary	never married	yes	>6l	pitlatrine	15-19	no	0.274655
243 290	243	38783	gambela	rural	male	water not available	no	middle	female	primary	never married	yes	4-6	pitlatrine	15-19	no	0.038783
94 388	94	712968	tigray	urban	female	water is available	no	richest	male	primary	never married	yes	4-6	pitlatrine	15-19	no	0.712968
445 316	445	1825056	snnpr	rural	male		no	poorer	male	primary	never married	yes	>6l	pitlatrine	15-19	no	1.82506
276 118	276	35966	afar	rural	female	water not available	no	poorest	female	primary	never married	yes	>6l	open	15-19	no	0.035966
288 98	288	38183	harari	rural	female		no	middle	male	no education, preschool	never married	no	>6l	open	15-19	no	0.038183
74 452	74	69894	dire dawa	urban	female	water not available	no	richest	male	primary	never married	yes	4-6	pitlatrine	15-19	no	0.069894
643 107	643	60701	benishangul	rural	male	water not available	no	poorer	male	primary	never married	yes	4-6	pitlatrine	15-19	no	0.060701
129 219	129	556455	tigray	rural	male		no	middle	female	secondary	currently married	yes	>6l	flush	15-19	no	0.556455
373 154	373	1655613	snnpr	rural	male	water not available	no	poorest	male	primary	never married	no	4-6	open	15-19	no	1.65561
258 230	258	846479	tigray	rural	male		no	poorest	male	primary	never married	yes	4-6	pitlatrine	15-19	no	0.846479
57 319	57	333361	somali	urban	female	water not available	no	richest	male	higher	never married	no	>6l	pitlatrine	15-19	no	0.333361
225 316	225	436169	addis adaba	urban	female	water not available	no	richest	male	higher	never married	yes	4-6	pitlatrine	15-19	no	0.436169
30 97	30	72841	dire dawa	rural	male		no	poorest	female	no education, preschool	never married	no	>6l	open	15-19	no	0.072841
616 446	616	1892131	amhara	rural	male	water not available	no	richer	male	primary	never married	yes	1-3	pitlatrine	15-19	no	1.89213
414 141	414	470441	addis adaba	urban	male	water not available	no	richest	female	primary	never married	no	>6l	flush	15-19	no	0.470441
524 235	524	2429426	oromia	rural	male		no	richest	male	primary	never married	no	4-6	pitlatrine	15-19	no	2.42943
582 470	582	531658	addis adaba	urban	male	water not available	no	richest	female	primary	never married	no	4-6	pitlatrine	15-19	no	0.531658
471 175	471	64291	dire dawa	urban	male	water is available	no	richest	male	primary	never married	no	4-6	pitlatrine	15-19	no	0.064291
604 2	604	673241	tigray	rural	male		no	middle	female	primary	never married	yes	>6l	pitlatrine	15-19	no	0.673241
229 364	229	2284916	amhara	rural	female	water not available	no	richer	male	primary	never married	yes	1-3	open	15-19	no	2.28492
332 266	332	188913	afar	urban	male	water not available	no	richest	male	primary	never married	no	>6l	pitlatrine	15-19	no	0.188913
484 292	484	193605	afar	rural	male	water not available	no	poorest	female	primary	never married	yes	>6l	open	15-19	no	0.193605
366 57	366	80304	afar	rural	male		no	richest	female	secondary	never married	no	4-6	pitlatrine	15-19	no	0.080304
247 384	247	542529	addis adaba	urban	male	water is available	no	richest	female	higher	never married	no	4-6	flush	15-19	no	0.542529
113 126	113	1561547	snnpr	rural	male	water is available	no	poorer	male	primary	never married	no	>6l	open	15-19	no	1.56155
296 129	296	1994735	tigray	rural	female	water not available	no	middle	male	primary	never married	yes	4-6	open	15-19	no	1.99474
257 328	257	50957	harari	urban	male		no	richer	female	primary	formerly/ever married	no	>6l	open	15-19	no	0.050957
122 314	122	2881686	oromia	rural	male		no	poorer	female	primary	never married	yes	4-6	open	15-19	no	2.88169
277 113	277	464165	somali	urban	female	water is available	no	richest	female	no education, preschool	never married	no	4-6	open	15-19	no	0.464165
95 452	95	289950	somali	rural	male		no	middle	male	primary	never married	yes	>6l	pitlatrine	15-19	no	0.28995
541 200	541	154673	benishangul	rural	female		yes	poorer	female	primary	formerly/ever married	yes	1-3	pitlatrine	15-19	no	0.154673
465 249	465	33573	gambela	rural	male	water not available	no	richest	female	primary	never married	no	4-6	pitlatrine	15-19	no	0.033573
340 441	340	1032093	tigray	rural	male		no	richest	male	primary	never married	no	4-6	open	15-19	no	1.03209
247 419	247	542529	addis adaba	urban	male	water is available	no	richest	female	higher	never married	no	>6l	flush	15-19	no	0.542529
569 323	569	139512	benishangul	rural	male	water is available	no	poorest	male	primary	never married	yes	4-6	pitlatrine	15-19	no	0.139512
352 55	352	67639	dire dawa	urban	female	water not available	no	richest	female	secondary	currently married	no	1-3	pitlatrine	15-19	no	0.067639
202 263	202	59803	dire dawa	urban	male	water not available	no	richest	female	primary	never married	yes	4-6	pitlatrine	15-19	no	0.059803
10 79	10	2156274	amhara	rural	male	water not available	no	richer	male	primary	never married	no	>6l	pitlatrine	15-19		2.15627
372 46	372	3105219	oromia	rural	female		yes	middle	female	primary	never married	no	4-6	open	15-19	no	3.10522
552 311	552	64051	gambela	urban	female	water not available	yes	richest	female	higher	never married	yes	1-3	pitlatrine	15-19	no	0.064051
408 335	408	2879816	snnpr	rural	female	water not available	no	middle	male	secondary	never married	no	1-3	pitlatrine	15-19	no	2.87982
358 341	358	92626	somali	urban	male		no	poorest	male	secondary	never married	yes	>6l	open	15-19	no	0.092626
371 392	371	55320	gambela	rural	male		no	richer	male	primary	never married	no	4-6	pitlatrine	15-19	no	0.05532
310 218	310	2184603	amhara	rural	male	water not available	no	poorest	female	secondary	never married	yes	4-6	pitlatrine	15-19	no	2.1846
91 19	91	449811	addis adaba	urban	male	water not available	no	richest	male	secondary	never married	no	4-6	pitlatrine	15-19	no	0.449811
71 243	71	169610	afar	urban	female	water not available	yes	richest	female	primary	never married	no	1-3	pitlatrine	15-19	no	0.16961
145 16	145	554213	addis adaba	urban	female		no	richest	female	secondary	never married	no	4-6	pitlatrine	15-19	no	0.554213
239 89	239	325106	somali	rural	male	water is available	no	poorest	female	primary	never married	yes	4-6	open	15-19	no	0.325106
350 277	350	2089101	amhara	rural	male	water not available	no	richest	female	primary	never married	yes	>6l	pitlatrine	15-19	no	2.0891
140 39	140	82464	dire dawa	urban	female	water is available	yes	richest	female	secondary	never married	no	4-6	pitlatrine	15-19	no	0.082464
555 374	555	2666503	oromia	rural	male	water not available	yes	poorer	male	primary	never married	yes	4-6	pitlatrine	15-19	no	2.6665
460 8	460	1997902	amhara	rural	female	water is available	no	middle	female	primary	never married	yes	4-6	pitlatrine	15-19	no	1.9979
94 247	94	712968	tigray	urban	male	water is available	no	richest	female	secondary	never married	yes	1-3	flush	15-19	no	0.712968
327 469	327	2205763	amhara	rural	male	water is available	no	richer	male	primary	never married	yes	>6l	pitlatrine	15-19	no	2.20576
379 457	379	1194532	somali	rural	male	water not available	no	poorest	male	no education, preschool	never married	yes	4-6	open	15-19	yes	1.19453
166 199	166	126469	dire dawa	rural	male		yes	middle	male	primary	never married	no	>6l	pitlatrine	15-19	no	0.126469
124 452	124	99447	benishangul	rural	male	water not available	no	middle	female	primary	currently married	no	1-3	pitlatrine	15-19	no	0.099447
640 263	640	3183158	amhara	urban	female	water not available	no	richer	female	primary	never married	no	1-3	open	15-19	no	3.18316
349 222	349	2712563	oromia	rural	male		no	middle	male	primary	never married	yes	4-6	pitlatrine	15-19	no	2.71256
234 88	234	2524345	oromia	rural	male		no	poorer	female	primary	never married	yes	>6l	open	15-19	no	2.52434
181 321	181	798458	tigray	urban	male	water not available	no	richest	female	secondary	never married	no	>6l	pitlatrine	15-19	no	0.798458
614 34	614	32007	harari	urban	male	water is available	no	richest	male	secondary	never married	no	>6l	pitlatrine	15-19	no	0.032007
104 107	104	12339	gambela	rural	female	water not available	no	poorest	female	primary	never married	yes	4-6	open	15-19	no	0.012339
459 384	459	44599	gambela	rural	male		no	richer	female	primary	currently married	no	1-3	pitlatrine	15-19	no	0.044599
335 94	335	128060	benishangul	rural	male		no	poorer	female	primary	currently married	yes	1-3	open	15-19	no	0.12806
97 448	97	615702	tigray	urban	female	water is available	no	richest	male	primary	never married	no	4-6	pitlatrine	15-19		0.615702
206 114	206	2269442	amhara	rural	male		no	middle	male	primary	never married	yes	4-6	open	15-19	no	2.26944
603 30	603	41861	gambela	rural	male		no	poorer	male	secondary	never married	yes	>6l	open	15-19	no	0.041861
565 132	565	1963884	snnpr	rural	female	water not available	no	middle	female	primary	never married	yes	4-6	pitlatrine	15-19	no	1.96388
469 167	469	41528	gambela	urban	male	water not available	no	richest	male	primary	never married	no	>6l	flush	15-19	no	0.041528
269 441	269	415712	somali	rural	male	water not available	no	poorest	female	no education, preschool	formerly/ever married	yes	>6l	open	15-19	no	0.415712
384 134	384	1302622	tigray	rural	male		no	middle	male	primary	never married	no	>6l	pitlatrine	15-19	no	1.30262
377 206	377	192807	somali	urban	male	water is available	no	poorest	female	primary	currently married	no	1-3	pitlatrine	15-19	no	0.192807
63 145	63	40593	gambela	urban	male	water is available	no	richest	female	secondary	never married	yes	4-6	pitlatrine	15-19	no	0.040593
381 287	381	23951	harari	rural	male	water is available	no	richest	female	secondary	never married	no	4-6	pitlatrine	15-19	no	0.023951
503 416	503	2000276	snnpr	rural	male		no	richest	female	secondary	never married	yes	1-3	pitlatrine	15-19	no	2.00028
462 142	462	3137720	oromia	rural	male	water not available	no	middle	male	primary	never married	yes	4-6	pitlatrine	15-19	no	3.13772
264 118	264	406423	addis adaba	urban	male	water is available	no	richest	female	primary	never married	no	4-6	flush	15-19	no	0.406423
565 75	565	1963884	snnpr	rural	male	water not available	yes	richer	male	primary	never married	no	>6l	pitlatrine	15-19	no	1.96388
100 237	100	511983	addis adaba	urban	male	water is available	yes	richest	female	secondary	never married	no	4-6	pitlatrine	15-19	no	0.511983
573 70	573	211034	somali	rural	male		no	poorest	female	no education, preschool	never married	yes	>6l	open	15-19	no	0.211034
474 223	474	2071606	amhara	rural	male		no	poorer	male	primary	never married	yes	4-6	open	15-19	no	2.07161
150 345	150	108651	benishangul	rural	male	water is available	no	middle	female	primary	never married	no	>6l	pitlatrine	15-19	no	0.108651
97 448	97	615702	tigray	urban	female	water is available	no	richest	male	primary	never married	yes	4-6	pitlatrine	15-19	no	0.615702
19 267	19	405927	addis adaba	urban	male	water not available	no	richest	female	primary	never married	no	4-6	flush	15-19	no	0.405927
80 252	80	1868771	amhara	rural	female		no	poorest	female	primary	currently married	no	1-3	open	15-19	no	1.86877
112 51	112	528899	addis adaba	urban	male	water not available	no	richest	male	primary	never married	no	>6l	flush	15-19	no	0.528899
581 93	581	246340	benishangul	rural	female	water not available	no	poorer	male	primary	never married	yes	4-6	open	15-19	no	0.24634
533 405	533	147823	benishangul	urban	male	water is available	no	richer	male	secondary	never married	yes	>6l	pitlatrine	15-19	no	0.147823
458 52	458	184808	somali	urban	female		no	richest	male	no education, preschool	never married	yes	>6l	pitlatrine	15-19	no	0.184808
57 95	57	333361	somali	urban	male	water is available	no	richest	female	no education, preschool	never married	no	>6l	flush	15-19	no	0.333361
204 145	204	1141226	snnpr	rural	female		no	poorer	male	primary	never married	yes	4-6	pitlatrine	15-19	no	1.14123
388 219	388	2635232	snnpr	urban	male	water is available	no	middle	male	primary	never married	yes	>6l	pitlatrine	15-19	no	2.63523
88 373	88	263930	benishangul	rural	male	water not available	no	poorer	female	primary	currently married	no	4-6	pitlatrine	15-19	no	0.26393
431 429	431	2496689	amhara	rural	male	water not available	no	poorer	female	primary	never married	yes	4-6	open	15-19	no	2.49669
626 373	626	429175	addis adaba	urban	male	water not available	no	richest	female	secondary	never married	no	4-6	pitlatrine	15-19	no	0.429175
87 50	87	1721753	snnpr	rural	male		no	middle	female	primary	never married	no	4-6	pitlatrine	15-19	no	1.72175
477 447	477	1444760	snnpr	rural	female		no	middle	male	primary	never married	yes	4-6	pitlatrine	15-19	no	1.44476
429 485	429	2217871	amhara	rural	male	water not available	no	poorer	female	primary	never married	no	4-6	pitlatrine	15-19	no	2.21787
165 148	165	137787	benishangul	rural	male	water is available	no	richer	female	primary	never married	yes	>6l	pitlatrine	15-19	no	0.137787
442 224	442	677167	tigray	rural	male		no	poorest	male	primary	never married	yes	>6l	open	15-19	no	0.677167
47 460	47	55436	gambela	urban	female	water not available	no	richest	female	secondary	never married	no	4-6	pitlatrine	15-19	no	0.055436
193 219	193	135458	benishangul	urban	male	water not available	no	poorest	male	primary	never married	yes	4-6	pitlatrine	15-19	no	0.135458
586 276	586	1414466	oromia	rural	male	water not available	no	richer	female	primary	never married	no	>6l	pitlatrine	15-19	no	1.41447
69 350	69	8712	gambela	rural	female		no	poorest	female	primary	never married	yes	>6l	open	15-19	no	0.008712
341 72	341	628895	tigray	rural	male		no	poorest	female	secondary	never married	yes	4-6	pitlatrine	15-19	no	0.628895
341 403	341	628895	tigray	rural	male	water not available	no	richer	female	secondary	never married	no	>6l	open	15-19	no	0.628895
431 290	431	2496689	amhara	rural	male	water not available	no	poorer	female	primary	currently married	yes	4-6	open	15-19	no	2.49669
381 283	381	23951	harari	rural	male		no	richer	male	primary	never married	yes	1-3	open	15-19	no	0.023951
449 11	449	443201	tigray	urban	female	water not available	no	richest	female	secondary	never married	yes	1-3	pitlatrine	15-19	no	0.443201
429 200	429	2217871	amhara	rural	male	water not available	no	middle	female	primary	formerly/ever married	no	4-6	pitlatrine	15-19	no	2.21787
548 258	548	204064	benishangul	rural	male	water is available	no	richest	female	higher	never married	yes	4-6	pitlatrine	15-19	no	0.204064
211 163	211	554121	addis adaba	urban	male	water is available	yes	richest	male	secondary	never married	no	4-6	flush	15-19	no	0.554121
356 162	356	172300	somali	rural	male		yes	richer	female	primary	never married	no	4-6	pitlatrine	15-19	no	0.1723
416 107	416	136785	benishangul	rural	male	water is available	no	richer	female	primary	never married	no	>6l	pitlatrine	15-19	no	0.136785
344 182	344	62622	afar	rural	male		no	poorest	female	no education, preschool	currently married	yes	>6l	open	15-19	no	0.062622
501 171	501	39172	harari	rural	male		yes	poorest	female	no education, preschool	currently married	no	1-3	open	15-19	no	0.039172
406 41	406	1964507	snnpr	rural	female		no	middle	male	primary	never married	yes	4-6	pitlatrine	15-19	no	1.96451
447 398	447	2930230	oromia	rural	male		no	poorer	male	primary	never married	no	>6l	pitlatrine	15-19	no	2.93023
281 281	281	102977	dire dawa	rural	male		no	poorest	male	primary	never married	no	4-6	pitlatrine	15-19	no	0.102977
419 140	419	37233	harari	rural	female		no	middle	male	secondary	never married	yes	4-6	pitlatrine	15-19	no	0.037233
504 89	504	238809	tigray	urban	female	water is available	no	richest	male	secondary	never married	no	4-6	open	15-19	no	0.238809
277 278	277	464165	somali	urban	female		no	poorer	female	no education, preschool	never married	yes	4-6	pitlatrine	15-19	no	0.464165
1 400	1	5056023	oromia	rural	male		no	middle	female	primary	never married	yes	>6l	pitlatrine	15-19	no	5.05602
264 426	264	406423	addis adaba	urban	male	water not available	no	richest	male	primary	never married	no	1-3	other	15-19	no	0.406423
444 255	444	54891	dire dawa	urban	male	water is available	no	richest	female	primary	never married	no	>6l	pitlatrine	15-19	no	0.054891
341 276	341	628895	tigray	rural	female		no	poorest	female	primary	never married	no	1-3	open	15-19	no	0.628895
302 255	302	398607	addis adaba	urban	male	water not available	no	richest	female	primary	never married	yes	>6l	pitlatrine	15-19	no	0.398607
517 277	517	2454351	oromia	rural	female		no	poorer	female	primary	never married	no	1-3	open	15-19	no	2.45435
349 256	349	2712563	oromia	rural	male		no	richer	female	primary	never married	no	1-3	pitlatrine	15-19	no	2.71256
312 283	312	2170626	amhara	rural	male	water not available	no	richer	male	primary	never married	yes	4-6	pitlatrine	15-19	no	2.17063
254 99	254	1991844	amhara	rural	male	water is available	no	richer	female	no education, preschool	currently married	yes	4-6	pitlatrine	15-19	no	1.99184
349 263	349	2712563	oromia	rural	male		no	middle	male	primary	never married	yes	>6l	pitlatrine	15-19	no	2.71256
339 165	339	524208	addis adaba	urban	male	water is available	yes	richest	female	primary	never married	no	>6l	pitlatrine	15-19	no	0.524208
150 292	150	108651	benishangul	rural	male	water is available	no	poorer	female	primary	never married	no	>6l	pitlatrine	15-19	no	0.108651
180 13	180	2058567	snnpr	rural	male	water not available	no	poorest	female	primary	never married	no	>6l	open	15-19	no	2.05857
434 380	434	1333985	snnpr	rural	male		no	richer	female	primary	never married	yes	4-6	pitlatrine	15-19	no	1.33398
494 441	494	3035132	oromia	rural	male		no	poorest	male	primary	never married	no	>6l	pitlatrine	15-19	no	3.03513
192 243	192	158247	afar	rural	male	water not available	no	poorest	male	no education, preschool	never married	no	>6l	open	15-19	no	0.158247
309 196	309	54087	gambela	urban	female		yes	richest	female	primary	never married	yes	4-6	pitlatrine	15-19	no	0.054087
133 163	133	55105	harari	urban	male	water not available	no	richest	female	no education, preschool	never married	no	4-6	pitlatrine	15-19	no	0.055105
344 482	344	62622	afar	rural	female		no	poorest	female	no education, preschool	never married	no	>6l	pitlatrine	15-19	no	0.062622
22 319	22	332156	somali	rural	male		no	poorest	male	no education, preschool	never married	yes	4-6	open	15-19		0.332156
413 465	413	552500	tigray	rural	male	water not available	no	middle	male	primary	never married	yes	>6l	pitlatrine	15-19	no	0.5525
71 344	71	169610	afar	urban	female	water not available	no	richest	female	secondary	never married	yes	1-3	pitlatrine	15-19	no	0.16961
595 426	595	120387	benishangul	rural	female		no	poorer	male	primary	never married	no	4-6	pitlatrine	15-19	no	0.120387
635 197	635	618261	addis adaba	urban	male	water is available	no	richest	female	primary	never married	yes	4-6	other	15-19	no	0.618261
266 474	266	19505	gambela	rural	male		no	poorest	male	no education, preschool	never married	yes	>6l	open	15-19	no	0.019505
461 85	461	568159	tigray	rural	female		no	poorest	female	primary	never married	no	4-6	open	15-19	no	0.568159
243 171	243	38783	gambela	rural	female	water not available	no	richer	male	primary	never married	yes	4-6	flush	15-19	no	0.038783
400 60	400	561813	tigray	rural	male		no	richer	female	primary	never married	yes	>6l	pitlatrine	15-19	no	0.561813
167 119	167	2327521	amhara	rural	female	water not available	no	middle	female	primary	never married	yes	1-3	pitlatrine	15-19	no	2.32752
97 447	97	615702	tigray	urban	male	water not available	no	richest	female	secondary	never married	no	4-6	pitlatrine	15-19	no	0.615702
512 92	512	1361969	amhara	rural	male	water not available	no	poorer	female	primary	currently married	no	1-3	open	15-19	no	1.36197
491 406	491	286450	somali	urban	male		no	richest	female	secondary	never married	yes	>6l	pitlatrine	15-19	no	0.28645
6 123	6	167258	benishangul	rural	male	water not available	no	poorer	male	primary	never married	yes	>6l	pitlatrine	15-19	no	0.167258
513 214	513	48297	harari	rural	male		no	middle	male	primary	currently married	yes	1-3	pitlatrine	15-19	no	0.048297
570 356	570	263038	afar	urban	male	water is available	no	poorest	female	primary	currently married	yes	4-6	open	15-19	no	0.263038
617 331	617	1931905	amhara	rural	male	water is available	yes	richer	female	primary	never married	yes	4-6	pitlatrine	15-19	no	1.93191
570 203	570	263038	afar	urban	female		no	richest	female	no education, preschool	never married	no	4-6	pitlatrine	15-19	no	0.263038
233 331	233	47028	gambela	rural	female		no	poorest	male	primary	never married	yes	1-3	open	15-19	no	0.047028
428 222	428	608087	addis adaba	urban	male	water is available	no	richest	female	higher	never married	no	>6l	pitlatrine	15-19	no	0.608087
188 130	188	703990	tigray	rural	male		no	poorer	female	primary	never married	no	>6l	open	15-19	no	0.70399
137 435	137	85607	benishangul	rural	male	water not available	no	richer	male	secondary	never married	yes	>6l	pitlatrine	15-19	no	0.085607
455 432	455	3793085	amhara	urban	female	water not available	no	richest	male	secondary	never married	yes	4-6	pitlatrine	15-19	no	3.79309
98 21	98	561081	tigray	rural	male		no	middle	female	primary	never married	yes	4-6	pitlatrine	15-19	no	0.561081
481 478	481	634341	tigray	rural	male	water is available	no	poorer	female	secondary	never married	no	4-6	pitlatrine	15-19	no	0.634341
541 409	541	154673	benishangul	rural	male	water not available	no	richer	female	primary	never married	no	>6l	pitlatrine	15-19	no	0.154673
188 10	188	703990	tigray	rural	male		no	middle	male	primary	never married	no	>6l	open	15-19	no	0.70399
267 134	267	2281967	amhara	rural	male	water not available	no	middle	female	primary	currently married	yes	1-3	pitlatrine	15-19	no	2.28197
243 360	243	38783	gambela	rural	male	water not available	no	richest	female	primary	never married	no	>6l	pitlatrine	15-19	no	0.038783
227 426	227	3311214	oromia	rural	male		no	richer	male	no education, preschool	never married	no	>6l	pitlatrine	15-19	no	3.31121
565 304	565	1963884	snnpr	rural	female		no	poorest	female	no education, preschool	never married	no	>6l	pitlatrine	15-19	no	1.96388
23 116	23	2375136	oromia	rural	male	water not available	no	richest	female	primary	currently married	yes	4-6	other	15-19	no	2.37514
10 422	10	2156274	amhara	rural	male	water not available	no	middle	male	secondary	never married	yes	4-6	pitlatrine	15-19	no	2.15627
399 71	399	3696377	oromia	rural	male	water not available	no	richest	female	primary	never married	no	>6l	pitlatrine	15-19	no	3.69638
155 370	155	493622	addis adaba	urban	male	water is available	no	richest	female	primary	never married	no	4-6	flush	15-19	no	0.493622
395 371	395	116257	benishangul	rural	female		no	poorest	female	no education, preschool	never married	no	1-3	open	15-19	no	0.116257
426 318	426	45056	gambela	urban	male	water not available	no	richest	female	primary	never married	no	4-6	pitlatrine	15-19	no	0.045056
467 52	467	117924	dire dawa	urban	male		no	richest	female	secondary	never married	no	4-6	pitlatrine	15-19	no	0.117924
536 151	536	9210	gambela	rural	male		no	poorest	male	primary	never married	yes	>6l	open	15-19	no	0.00921
110 135	110	651702	addis adaba	urban	female	water is available	no	richest	male	higher	never married	no	1-3	flush	15-19	no	0.651702
500 342	500	29633	harari	urban	male	water is available	no	richest	male	secondary	never married	no	>6l	flush	15-19	no	0.029633
405 105	405	1945926	snnpr	rural	male		no	poorer	male	primary	never married	yes	>6l	pitlatrine	15-19	no	1.94593
507 22	507	5609	gambela	rural	male		no	poorest	female	primary	never married	yes	1-3	open	15-19	no	0.005609
96 387	96	325953	somali	rural	male		no	poorest	female	primary	never married	yes	>6l	open	15-19	no	0.325953
331 404	331	1962712	snnpr	rural	male	water is available	no	richer	male	primary	never married	no	>6l	pitlatrine	15-19	no	1.96271
526 26	526	66907	gambela	rural	male	water not available	no	richer	male	primary	never married	yes	4-6	pitlatrine	15-19	no	0.066907
308 32	308	1901463	snnpr	urban	female	water is available	yes	richest	female	primary	never married	no	4-6	flush	15-19	no	1.90146
207 98	207	2206822	snnpr	rural	male	water not available	no	richest	male	primary	never married	no	>6l	pitlatrine	15-19	no	2.20682
325 140	325	1506227	snnpr	rural	male	water not available	no	richer	female	primary	never married	yes	4-6	pitlatrine	15-19	no	1.50623
172 454	172	103022	afar	rural	male		no	poorest	female	no education, preschool	never married	yes	>6l	open	15-19	no	0.103022
636 254	636	642419	tigray	rural	male		no	poorest	male	primary	never married	yes	>6l	open	15-19	no	0.642419
298 432	298	604100	tigray	rural	male	water not available	no	poorer	female	primary	never married	yes	>6l	open	15-19	no	0.6041
277 157	277	464165	somali	urban	male	water is available	no	richer	female	secondary	never married	no	>6l	flush	15-19	no	0.464165
342 165	342	1236676	snnpr	rural	male		no	poorer	female	no education, preschool	never married	no	>6l	pitlatrine	15-19	no	1.23668
610 463	610	2407931	oromia	rural	male		no	poorest	male	primary	never married	yes	>6l	open	15-19	no	2.40793
444 172	444	54891	dire dawa	urban	female	water not available	no	richest	female	secondary	never married	no	1-3	pitlatrine	15-19	no	0.054891
314 86	314	361805	addis adaba	urban	male	water is available	yes	richest	male	primary	never married	no	>6l	flush	15-19	no	0.361805
216 83	216	916676	snnpr	rural	male		no	poorer	male	primary	never married	no	1-3	pitlatrine	15-19	no	0.916676
247 455	247	542529	addis adaba	urban	male	water is available	no	richest	female	primary	never married	no	4-6	flush	15-19	no	0.542529
306 26	306	1602582	snnpr	rural	female	water not available	no	middle	female	primary	never married	no	>6l	pitlatrine	15-19	no	1.60258
525 102	525	39413	gambela	rural	male	water not available	no	richer	female	primary	never married	no	4-6	pitlatrine	15-19	no	0.039413
420 366	420	1839051	snnpr	rural	male	water not available	no	middle	female	no education, preschool	never married	no	>6l	pitlatrine	15-19	no	1.83905
27 266	27	59764	dire dawa	urban	male	water is available	no	richest	female	primary	never married	no	4-6	pitlatrine	15-19	no	0.059764
498 372	498	1572357	amhara	rural	male	water not available	no	middle	female	primary	currently married	no	4-6	pitlatrine	15-19	no	1.57236
206 92	206	2269442	amhara	rural	male	water not available	no	middle	female	primary	formerly/ever married	no	4-6	open	15-19	no	2.26944
565 135	565	1963884	snnpr	rural	female	water not available	no	richer	male	primary	never married	no	>6l	pitlatrine	15-19	no	1.96388
531 478	531	1138362	amhara	rural	female	water not available	yes	richer	male	primary	never married	yes	1-3	open	15-19	no	1.13836
137 26	137	85607	benishangul	rural	male	water not available	no	richer	male	primary	never married	no	4-6	pitlatrine	15-19	no	0.085607
608 366	608	417874	addis adaba	urban	female	water not available	no	richest	female	no education, preschool	never married	no	>6l	flush	15-19	no	0.417874
271 384	271	1723954	snnpr	rural	male		no	richer	female	primary	never married	yes	>6l	pitlatrine	15-19	no	1.72395
33 378	33	218396	somali	rural	male	water not available	no	poorest	male	no education, preschool	never married	yes	4-6	open	15-19	no	0.218396
485 302	485	4416682	oromia	urban	male		no	richest	female	secondary	currently married	yes	1-3	pitlatrine	15-19	no	4.41668
536 395	536	9210	gambela	rural	male		no	poorest	male	secondary	never married	yes	4-6	open	15-19	no	0.00921
26 314	26	3038250	oromia	rural	female	water not available	yes	middle	female	primary	never married	no	1-3	pitlatrine	15-19	no	3.03825
392 456	392	675903	tigray	rural	male		no	middle	female	primary	never married	yes	4-6	pitlatrine	15-19	no	0.675903
233 438	233	47028	gambela	rural	male		no	poorest	male	primary	never married	yes	1-3	open	15-19	no	0.047028
344 83	344	62622	afar	rural	male		no	poorest	female	primary	never married	yes	>6l	pitlatrine	15-19	no	0.062622
25 364	25	111583	dire dawa	urban	male		no	richest	male	primary	never married	yes	4-6	pitlatrine	15-19	no	0.111583
461 315	461	568159	tigray	rural	male		no	poorest	female	secondary	never married	yes	>6l	open	15-19	no	0.568159
621 222	621	93344	benishangul	rural	male	water not available	no	middle	male	primary	never married	yes	>6l	pitlatrine	15-19	no	0.093344
245 230	245	3024733	oromia	rural	male		no	poorer	female	primary	never married	yes	>6l	pitlatrine	15-19	no	3.02473
366 182	366	80304	afar	rural	female	water not available	no	richest	male	secondary	never married	no	4-6	pitlatrine	15-19	no	0.080304
589 77	589	1992831	oromia	rural	male	water is available	no	middle	female	primary	never married	yes	>6l	pitlatrine	15-19	no	1.99283
479 84	479	716080	tigray	rural	female		no	poorest	male	primary	never married	yes	1-3	open	15-19	no	0.71608
208 84	208	298127	somali	rural	male		no	poorest	male	no education, preschool	never married	yes	>6l	open	15-19	no	0.298127
624 40	624	4042404	amhara	urban	male	water is available	no	richest	female	secondary	never married	no	4-6	flush	15-19	no	4.0424
557 476	557	74956	dire dawa	rural	male		no	poorer	male	primary	never married	yes	4-6	pitlatrine	15-19	no	0.074956
290 29	290	2565028	oromia	urban	female	water is available	yes	richest	male	secondary	never married	no	1-3	pitlatrine	15-19	no	2.56503
558 356	558	2225539	oromia	rural	male	water is available	no	richer	female	secondary	never married	yes	>6l	pitlatrine	15-19	no	2.22554
109 322	109	2115029	amhara	rural	female	water not available	no	poorer	female	primary	currently married	no	1-3	pitlatrine	15-19	no	2.11503
401 240	401	2090215	amhara	rural	male	water not available	no	richer	female	secondary	never married	yes	4-6	pitlatrine	15-19	no	2.09021
616 45	616	1892131	amhara	rural	male	water not available	no	richer	female	primary	never married	yes	1-3	pitlatrine	15-19	no	1.89213
609 449	609	3487572	oromia	rural	male	water not available	no	richer	female	primary	never married	no	>6l	pitlatrine	15-19	no	3.48757
151 405	151	62072	dire dawa	urban	male	water is available	no	richest	female	secondary	never married	yes	4-6	pitlatrine	15-19	no	0.062072
367 211	367	351174	somali	rural	male	water not available	no	poorest	female	primary	never married	yes	>6l	open	15-19	no	0.351174
612 216	612	694678	tigray	rural	female		no	poorest	female	secondary	never married	yes	>6l	open	15-19	no	0.694678
550 18	550	783345	tigray	urban	female	water is available	no	richest	female	secondary	never married	no	4-6	flush	15-19	no	0.783345
373 118	373	1655613	snnpr	rural	male	water is available	no	richest	male	primary	never married	yes	>6l	pitlatrine	15-19	no	1.65561
206 95	206	2269442	amhara	rural	male	water not available	no	richer	male	primary	never married	no	>6l	pitlatrine	15-19	no	2.26944
108 48	108	433502	addis adaba	urban	female		yes	richest	female	primary	never married	no	1-3	pitlatrine	15-19	no	0.433502
481 292	481	634341	tigray	rural	female	water is available	no	middle	female	secondary	never married	yes	4-6	open	15-19	no	0.634341
437 316	437	1810487	snnpr	urban	male		no	richer	male	primary	never married	yes	>6l	pitlatrine	15-19	no	1.81049
455 318	455	3793085	amhara	urban	male	water is available	no	richest	male	primary	never married	yes	4-6	pitlatrine	15-19	no	3.79309
625 73	625	84494	dire dawa	rural	male	water not available	no	richest	female	primary	currently married	yes	>6l	pitlatrine	15-19	no	0.084494
87 447	87	1721753	snnpr	rural	male		no	middle	male	primary	never married	yes	>6l	open	15-19	no	1.72175
85 167	85	889926	somali	rural	male	water not available	no	middle	female	primary	currently married	no	4-6	flush	15-19	no	0.889926
590 71	590	670023	tigray	rural	male	water not available	no	richer	female	secondary	never married	yes	4-6	open	15-19	no	0.670023
505 253	505	1766681	snnpr	rural	male	water not available	no	richest	female	primary	never married	no	>6l	pitlatrine	15-19	no	1.76668
447 66	447	2930230	oromia	rural	female	water is available	no	poorer	male	primary	never married	yes	>6l	pitlatrine	15-19	no	2.93023
430 306	430	727123	tigray	rural	male		no	poorest	female	no education, preschool	currently married	no	4-6	open	15-19	no	0.727123
163 100	163	2195510	amhara	rural	male		no	poorer	male	no education, preschool	formerly/ever married	no	4-6	open	15-19	no	2.19551
503 197	503	2000276	snnpr	rural	male		no	richest	male	primary	never married	yes	4-6	pitlatrine	15-19	no	2.00028
211 309	211	554121	addis adaba	urban	female	water not available	no	richest	female	primary	never married	no	1-3	pitlatrine	15-19	no	0.554121
611 282	611	3401535	amhara	urban	female	water not available	no	richest	female	primary	never married	yes	4-6	open	15-19	no	3.40154
21 224	21	2068292	oromia	rural	male	water not available	no	richer	male	primary	never married	yes	>6l	pitlatrine	15-19	no	2.06829
251 45	251	229083	somali	rural	male		no	poorest	female	no education, preschool	never married	yes	4-6	open	15-19	no	0.229083
373 157	373	1655613	snnpr	rural	female		no	middle	female	primary	never married	no	4-6	pitlatrine	15-19	no	1.65561
408 95	408	2879816	snnpr	rural	male		no	middle	female	primary	currently married	no	1-3	open	15-19	no	2.87982
92 422	92	275852	somali	rural	female		no	poorest	male	primary	never married	no	>6l	pitlatrine	15-19	no	0.275852
264 64	264	406423	addis adaba	urban	male	water is available	yes	richest	female	no education, preschool	never married	yes	>6l	flush	15-19	no	0.406423
539 435	539	472252	addis adaba	urban	male	water is available	no	richest	female	primary	never married	no	4-6	pitlatrine	15-19		0.472252
91 440	91	449811	addis adaba	urban	male	water not available	no	richest	male	higher	never married	yes	4-6	flush	15-19	no	0.449811
331 221	331	1962712	snnpr	rural	male	water not available	no	richer	male	primary	never married	yes	4-6	pitlatrine	15-19	no	1.96271
63 345	63	40593	gambela	urban	female	water is available	no	richest	female	secondary	never married	yes	4-6	pitlatrine	15-19	no	0.040593
119 185	119	1858855	snnpr	rural	female	water not available	yes	middle	female	primary	never married	no	1-3	pitlatrine	15-19	no	1.85886
562 308	562	3988064	oromia	rural	male		yes	middle	female	primary	currently married	no	4-6	pitlatrine	15-19	no	3.98806
128 115	128	496282	tigray	rural	female	water is available	no	richest	female	secondary	never married	no	>6l	pitlatrine	15-19	no	0.496282
385 259	385	57727	dire dawa	urban	male		no	richest	female	secondary	never married	yes	>6l	pitlatrine	15-19	no	0.057727
524 279	524	2429426	oromia	rural	female	water not available	no	richest	female	primary	never married	no	>6l	pitlatrine	15-19	no	2.42943
143 112	143	157501	tigray	rural	male		yes	poorer	female	primary	never married	yes	4-6	open	15-19	no	0.157501
295 98	295	1514951	amhara	rural	male	water not available	no	middle	male	primary	never married	yes	4-6	open	15-19	no	1.51495
78 213	78	660957	tigray	rural	male		no	poorest	male	primary	never married	yes	>6l	open	15-19	no	0.660957
106 473	106	24061	gambela	rural	male	water not available	no	poorest	female	secondary	never married	yes	>6l	open	15-19	no	0.024061
641 286	641	458999	somali	rural	male		yes	richest	male	primary	never married	yes	>6l	pitlatrine	15-19	no	0.458999
279 302	279	1814675	amhara	rural	male		no	poorer	female	secondary	never married	yes	>6l	open	15-19	no	1.81467
370 195	370	11654	gambela	rural	male	water not available	no	poorest	female	primary	never married	yes	>6l	open	15-19	no	0.011654
531 212	531	1138362	amhara	rural	male		no	middle	male	primary	never married	no	>6l	open	15-19	no	1.13836
510 227	510	2702647	oromia	rural	male		no	poorest	female	primary	never married	yes	4-6	open	15-19	no	2.70265
235 95	235	43364	afar	rural	male	water not available	no	poorest	female	primary	currently married	yes	4-6	open	15-19	no	0.043364
327 345	327	2205763	amhara	rural	female	water not available	no	middle	male	no education, preschool	never married	yes	4-6	open	15-19	no	2.20576
140 134	140	82464	dire dawa	urban	male	water is available	no	richest	female	primary	never married	no	>6l	pitlatrine	15-19	no	0.082464
482 445	482	2949256	amhara	urban	female	water not available	no	richest	female	primary	never married	no	4-6	pitlatrine	15-19	no	2.94926
621 222	621	93344	benishangul	rural	male	water not available	no	middle	male	secondary	never married	yes	>6l	pitlatrine	15-19	no	0.093344
13 119	13	51038	gambela	rural	female		no	poorest	female	primary	currently married	yes	4-6	open	15-19	no	0.051038
429 150	429	2217871	amhara	rural	female	water not available	no	poorer	male	primary	never married	yes	4-6	pitlatrine	15-19	no	2.21787
165 239	165	137787	benishangul	rural	male	water not available	no	middle	female	primary	never married	no	>6l	pitlatrine	15-19	no	0.137787
623 52	623	725746	tigray	rural	male		no	richer	male	primary	never married	yes	>6l	pitlatrine	15-19	no	0.725746
18 64	18	1154991	amhara	urban	male	water is available	no	richest	male	secondary	never married	no	4-6	pitlatrine	15-19	no	1.15499
116 383	116	303889	somali	rural	male		no	poorest	male	primary	never married	yes	>6l	open	15-19	no	0.303889
370 201	370	11654	gambela	rural	female		no	poorest	female	primary	never married	yes	>6l	open	15-19	no	0.011654
363 30	363	146495	dire dawa	urban	female		no	richest	female	primary	currently married	no	4-6	pitlatrine	15-19	no	0.146495
86 251	86	1962732	snnpr	rural	male		no	richer	female	primary	currently married	no	1-3	pitlatrine	15-19	no	1.96273
247 247	247	542529	addis adaba	urban	male	water not available	yes	richest	female	secondary	formerly/ever married	no	4-6	flush	15-19	no	0.542529
335 247	335	128060	benishangul	rural	male	water not available	no	richer	male	primary	never married	no	>6l	pitlatrine	15-19	no	0.12806
93 218	93	3005824	oromia	rural	male		yes	poorer	female	primary	currently married	yes	4-6	pitlatrine	15-19	no	3.00582
290 17	290	2565028	oromia	urban	male		no	richest	female	secondary	never married	no	4-6	pitlatrine	15-19	no	2.56503
93 464	93	3005824	oromia	rural	male		no	poorest	male	primary	never married	yes	4-6	open	15-19	no	3.00582
137 342	137	85607	benishangul	rural	female	water not available	no	richer	female	secondary	never married	yes	1-3	pitlatrine	15-19	no	0.085607
213 405	213	1993049	oromia	rural	female	water not available	no	middle	male	secondary	never married	no	4-6	open	15-19	no	1.99305
520 483	520	334964	somali	urban	male	water is available	no	richest	female	primary	never married	yes	4-6	pitlatrine	15-19	no	0.334964
181 59	181	798458	tigray	urban	male	water not available	no	richest	female	secondary	formerly/ever married	no	>6l	flush	15-19	no	0.798458
545 9	545	1154538	amhara	rural	male		no	poorest	female	no education, preschool	currently married	yes	4-6	open	15-19	no	1.15454
576 245	576	3462232	snnpr	rural	male		no	middle	female	primary	never married	yes	4-6	pitlatrine	15-19	no	3.46223
110 95	110	651702	addis adaba	urban	male	water is available	no	richest	male	secondary	never married	no	>6l	pitlatrine	15-19	no	0.651702
431 388	431	2496689	amhara	rural	male		no	middle	male	primary	never married	yes	>6l	pitlatrine	15-19	no	2.49669
199 301	199	1861638	amhara	rural	male	water is available	no	middle	male	no education, preschool	never married	yes	4-6	open	15-19	no	1.86164
202 417	202	59803	dire dawa	urban	male	water is available	no	richest	female	primary	never married	no	4-6	pitlatrine	15-19	no	0.059803
150 460	150	108651	benishangul	rural	male	water is available	no	poorer	male	primary	never married	yes	>6l	open	15-19	no	0.108651
89 339	89	685674	tigray	rural	male	water not available	no	poorer	male	primary	never married	yes	1-3	open	15-19	no	0.685674
215 175	215	1516614	snnpr	rural	male	water not available	no	richer	female	primary	never married	yes	>6l	open	15-19	no	1.51661
278 284	278	281808	somali	rural	male		no	poorest	male	primary	never married	no	1-3	open	15-19	no	0.281808
192 381	192	158247	afar	rural	male	water is available	no	poorest	female	primary	currently married	yes	>6l	open	15-19	no	0.158247
216 117	216	916676	snnpr	rural	female	water not available	no	richer	female	secondary	never married	no	4-6	pitlatrine	15-19	no	0.916676
416 445	416	136785	benishangul	rural	female	water is available	no	middle	female	primary	currently married	yes	4-6	pitlatrine	15-19	no	0.136785
154 454	154	595792	snnpr	urban	male	water not available	no	richest	female	secondary	never married	no	1-3	pitlatrine	15-19	no	0.595792
456 265	456	2324733	amhara	rural	male	water not available	no	poorer	female	primary	currently married	no	1-3	open	15-19	no	2.32473
37 443	37	71278	afar	rural	male		no	poorest	female	no education, preschool	never married	yes	>6l	open	15-19	no	0.071278
542 241	542	2436672	amhara	rural	male	water not available	no	poorer	female	secondary	never married	yes	>6l	open	15-19	no	2.43667
153 405	153	445194	addis adaba	urban	female	water is available	yes	richest	female	primary	never married	no	4-6	pitlatrine	15-19	no	0.445194
504 265	504	238809	tigray	urban	male	water not available	no	richest	female	primary	never married	no	>6l	pitlatrine	15-19	no	0.238809
196 367	196	554134	tigray	rural	female	water not available	no	middle	female	primary	never married	yes	4-6	open	15-19	no	0.554134
89 122	89	685674	tigray	rural	female		no	poorer	male	primary	never married	yes	>6l	pitlatrine	15-19	no	0.685674
107 451	107	394592	addis adaba	urban	female	water is available	no	richest	female	primary	never married	yes	>6l	pitlatrine	15-19	no	0.394592
364 459	364	75398	benishangul	urban	male	water is available	no	richest	female	primary	never married	yes	4-6	pitlatrine	15-19	no	0.075398
112 34	112	528899	addis adaba	urban	male	water not available	no	richest	male	secondary	never married	no	>6l	pitlatrine	15-19	no	0.528899
45 364	45	618830	tigray	rural	female		no	poorest	male	primary	never married	yes	1-3	open	15-19	no	0.61883
11 422	11	448489	addis adaba	urban	male	water is available	no	richest	female	no education, preschool	never married	no	>6l	pitlatrine	15-19	no	0.448489
451 401	451	474963	addis adaba	urban	male	water is available	yes	richest	female	secondary	never married	yes	4-6	flush	15-19	no	0.474963
550 406	550	783345	tigray	urban	male	water not available	no	richest	female	primary	never married	no	>6l	flush	15-19	no	0.783345
570 203	570	263038	afar	urban	female		no	richest	male	secondary	never married	no	4-6	pitlatrine	15-19	no	0.263038
34 301	34	1613731	snnpr	rural	female	water not available	no	richer	female	primary	never married	no	>6l	open	15-19	no	1.61373
169 254	169	2540236	amhara	rural	male		no	middle	male	secondary	never married	yes	4-6	open	15-19	no	2.54024
621 222	621	93344	benishangul	rural	male	water not available	no	middle	female	primary	currently married	yes	>6l	pitlatrine	15-19	no	0.093344
505 457	505	1766681	snnpr	rural	male		no	richer	male	secondary	never married	no	1-3	pitlatrine	15-19	no	1.76668
612 340	612	694678	tigray	rural	male		no	poorest	male	secondary	never married	yes	>6l	open	15-19	no	0.694678
163 478	163	2195510	amhara	rural	male	water is available	no	poorer	male	primary	never married	yes	4-6	pitlatrine	15-19	no	2.19551
102 188	102	58824	afar	rural	male		no	poorest	female	no education, preschool	formerly/ever married	yes	4-6	open	15-19	no	0.058824
237 122	237	469516	tigray	urban	male	water is available	no	richest	female	primary	never married	no	4-6	pitlatrine	15-19	no	0.469516
185 154	185	75692	dire dawa	urban	male		no	richest	female	no education, preschool	never married	yes	>6l	open	15-19	no	0.075692
387 71	387	36983	harari	urban	female	water not available	no	richest	male	secondary	never married	yes	1-3	pitlatrine	15-19	no	0.036983
290 192	290	2565028	oromia	urban	male	water is available	no	richest	female	secondary	never married	no	4-6	pitlatrine	15-19	no	2.56503
124 106	124	99447	benishangul	rural	male	water is available	no	middle	male	primary	never married	yes	4-6	pitlatrine	15-19	no	0.099447
107 106	107	394592	addis adaba	urban	female	water is available	yes	richest	male	secondary	never married	no	1-3	pitlatrine	15-19	no	0.394592
462 105	462	3137720	oromia	rural	male		no	poorer	female	primary	currently married	no	4-6	pitlatrine	15-19	no	3.13772
489 53	489	2426024	oromia	rural	male		no	middle	female	primary	never married	no	4-6	pitlatrine	15-19	no	2.42602
37 443	37	71278	afar	rural	male		no	poorest	female	no education, preschool	never married	yes	>6l	open	15-19	no	0.071278
61 47	61	578003	addis adaba	urban	male	water not available	no	richest	female	secondary	never married	yes	4-6	pitlatrine	15-19	no	0.578003
258 117	258	846479	tigray	rural	male		yes	poorest	female	primary	never married	no	>6l	open	15-19	no	0.846479
380 393	380	75871	dire dawa	urban	male		no	richest	female	primary	never married	no	1-3	pitlatrine	15-19	no	0.075871
190 461	190	101644	dire dawa	urban	male	water not available	no	richest	female	primary	currently married	no	1-3	pitlatrine	15-19	no	0.101644
615 317	615	130292	benishangul	rural	male		no	poorest	female	no education, preschool	never married	yes	4-6	pitlatrine	15-19	no	0.130292
490 419	490	126178	somali	rural	male		yes	richer	male	secondary	never married	yes	>6l	pitlatrine	15-19	no	0.126178
385 172	385	57727	dire dawa	urban	male	water not available	no	richest	male	higher	never married	yes	4-6	pitlatrine	15-19	no	0.057727
299 162	299	52012	gambela	rural	male		yes	richer	female	secondary	never married	yes	4-6	pitlatrine	15-19	no	0.052012
486 141	486	2022953	oromia	rural	male	water not available	no	middle	male	primary	never married	yes	4-6	pitlatrine	15-19	no	2.02295
269 106	269	415712	somali	rural	male	water not available	no	poorest	male	no education, preschool	never married	yes	>6l	pitlatrine	15-19	no	0.415712
452 259	452	2947017	oromia	rural	male	water is available	no	richer	female	primary	never married	yes	4-6	pitlatrine	15-19	no	2.94702
481 226	481	634341	tigray	rural	male		no	poorer	female	primary	never married	no	>6l	flush	15-19	no	0.634341
93 464	93	3005824	oromia	rural	male		no	poorest	female	primary	never married	yes	4-6	open	15-19	no	3.00582
485 122	485	4416682	oromia	urban	female	water is available	no	richest	female	secondary	never married	no	1-3	pitlatrine	15-19	no	4.41668
581 306	581	246340	benishangul	rural	male	water is available	no	poorer	female	primary	never married	yes	4-6	pitlatrine	15-19	no	0.24634
225 100	225	436169	addis adaba	urban	male	water not available	yes	richest	female	higher	never married	yes	4-6	pitlatrine	15-19	no	0.436169
556 458	556	412386	somali	urban	male		no	middle	female	no education, preschool	never married	yes	4-6	pitlatrine	15-19	no	0.412386
486 177	486	2022953	oromia	rural	male		no	poorest	female	primary	never married	yes	4-6	open	15-19	no	2.02295
586 480	586	1414466	oromia	rural	male		no	richer	female	primary	never married	yes	4-6	pitlatrine	15-19	no	1.41447
149 169	149	3601954	oromia	urban	female	water is available	yes	richest	female	primary	never married	no	4-6	pitlatrine	15-19	no	3.60195
622 366	622	46673	harari	rural	female		no	middle	male	primary	currently married	yes	4-6	pitlatrine	15-19	no	0.046673
259 321	259	3700856	amhara	rural	male		yes	richer	male	secondary	never married	yes	>6l	pitlatrine	15-19	no	3.70086
525 470	525	39413	gambela	rural	male		no	poorer	female	no education, preschool	currently married	no	1-3	pitlatrine	15-19	no	0.039413
140 134	140	82464	dire dawa	urban	male	water is available	no	richest	female	no education, preschool	never married	no	>6l	pitlatrine	15-19	no	0.082464
543 187	543	1057415	somali	rural	female		no	poorest	female	primary	never married	yes	4-6	pitlatrine	15-19	no	1.05742
584 390	584	612920	tigray	rural	female		no	poorer	female	primary	never married	no	>6l	open	15-19	no	0.61292
460 457	460	1997902	amhara	rural	male	water is available	no	richer	male	primary	never married	no	1-3	pitlatrine	15-19	no	1.9979
42 188	42	2910484	oromia	rural	male		no	richer	female	primary	never married	yes	>6l	pitlatrine	15-19	no	2.91048
160 430	160	689021	tigray	rural	male	water not available	no	middle	male	primary	never married	no	>6l	pitlatrine	15-19	no	0.689021
498 374	498	1572357	amhara	rural	male	water not available	no	middle	male	primary	never married	yes	>6l	pitlatrine	15-19	no	1.57236
644 451	644	65781	dire dawa	urban	male	water is available	no	richest	female	primary	never married	no	>6l	pitlatrine	15-19	no	0.065781
609 449	609	3487572	oromia	rural	male	water not available	no	richer	male	primary	never married	no	>6l	pitlatrine	15-19	no	3.48757
389 464	389	127321	afar	rural	female		no	poorest	male	no education, preschool	never married	yes	4-6	pitlatrine	15-19	no	0.127321
552 255	552	64051	gambela	urban	male	water is available	no	richest	female	secondary	currently married	no	1-3	pitlatrine	15-19	no	0.064051
164 418	164	174103	somali	rural	female		no	poorest	female	no education, preschool	never married	yes	>6l	open	15-19	no	0.174103
389 143	389	127321	afar	rural	female		no	poorest	female	no education, preschool	currently married	no	>6l	open	15-19	no	0.127321
325 183	325	1506227	snnpr	rural	female		no	middle	female	primary	never married	no	1-3	pitlatrine	15-19	no	1.50623
438 400	438	3326567	oromia	rural	male		no	poorer	male	no education, preschool	never married	yes	>6l	pitlatrine	15-19	no	3.32657
351 1	351	680604	tigray	rural	male	water not available	no	poorest	male	primary	never married	no	>6l	open	15-19	no	0.680604
384 271	384	1302622	tigray	rural	male		no	poorest	female	secondary	never married	yes	>6l	open	15-19	no	1.30262
481 256	481	634341	tigray	rural	female	water not available	no	poorer	female	secondary	never married	yes	1-3	open	15-19	no	0.634341
323 52	323	132951	somali	rural	female		no	poorest	male	primary	never married	yes	>6l	open	15-19	no	0.132951
372 465	372	3105219	oromia	rural	female	water not available	no	middle	male	primary	currently married	yes	4-6	pitlatrine	15-19	no	3.10522
235 113	235	43364	afar	rural	female		no	poorest	female	primary	never married	yes	1-3	open	15-19	no	0.043364
253 304	253	1313406	tigray	rural	male	water not available	no	richer	male	primary	never married	yes	4-6	open	15-19	no	1.31341
589 324	589	1992831	oromia	rural	female	water not available	yes	middle	male	primary	never married	yes	>6l	pitlatrine	15-19	no	1.99283
26 252	26	3038250	oromia	rural	male		yes	poorer	female	primary	never married	yes	>6l	open	15-19	no	3.03825
94 139	94	712968	tigray	urban	female	water is available	no	richest	female	secondary	never married	no	1-3	pitlatrine	15-19	no	0.712968
428 429	428	608087	addis adaba	urban	male	water not available	no	richest	female	secondary	never married	yes	>6l	pitlatrine	15-19	no	0.608087
252 29	252	678739	addis adaba	urban	male	water is available	yes	richest	female	primary	never married	no	4-6	pitlatrine	15-19	no	0.678739
278 462	278	281808	somali	rural	male		no	poorest	male	no education, preschool	never married	yes	>6l	open	15-19	no	0.281808
483 297	483	52207	harari	urban	female		yes	richest	male	primary	never married	yes	4-6	pitlatrine	15-19	no	0.052207
190 36	190	101644	dire dawa	urban	male		no	richest	male	primary	never married	no	4-6	pitlatrine	15-19	no	0.101644
124 40	124	99447	benishangul	rural	male	water is available	no	poorer	male	primary	never married	yes	4-6	pitlatrine	15-19	no	0.099447
464 174	464	414627	addis adaba	urban	female	water not available	no	richest	female	secondary	never married	no	4-6	pitlatrine	15-19	no	0.414627
592 32	592	24666	gambela	rural	female		no	poorest	female	primary	never married	no	4-6	open	15-19	no	0.024666
139 271	139	2892688	oromia	rural	male	water not available	no	middle	male	primary	never married	yes	4-6	pitlatrine	15-19	no	2.89269
461 383	461	568159	tigray	rural	female		no	poorer	male	secondary	never married	yes	1-3	open	15-19	no	0.568159
616 216	616	1892131	amhara	rural	female	water is available	no	poorest	female	primary	never married	yes	4-6	open	15-19	no	1.89213
316 409	316	2570105	oromia	rural	male	water not available	yes	richest	male	primary	never married	no	>6l	pitlatrine	15-19	no	2.57011
349 449	349	2712563	oromia	rural	male		no	middle	male	primary	never married	yes	4-6	pitlatrine	15-19	no	2.71256
7 337	7	405835	somali	rural	female		no	poorest	female	no education, preschool	never married	yes	>6l	open	15-19	no	0.405835
171 117	171	150945	somali	urban	male	water is available	no	richer	male	primary	never married	no	>6l	other	15-19	no	0.150945
341 230	341	628895	tigray	rural	male		no	middle	female	secondary	currently married	yes	4-6	open	15-19	no	0.628895
294 14	294	2738782	oromia	rural	male	water not available	no	richer	male	primary	never married	yes	4-6	pitlatrine	15-19	no	2.73878
247 36	247	542529	addis adaba	urban	female	water is available	no	richest	male	secondary	never married	no	1-3	flush	15-19	no	0.542529
410 387	410	1533218	amhara	rural	male	water is available	no	richer	female	primary	never married	no	4-6	pitlatrine	15-19	no	1.53322
126 109	126	2029632	snnpr	rural	male	water is available	no	richer	male	secondary	never married	yes	4-6	pitlatrine	15-19	no	2.02963
390 1	390	61923	dire dawa	urban	female		no	richest	male	primary	never married	yes	1-3	pitlatrine	15-19	no	0.061923
143 379	143	157501	tigray	rural	male	water is available	no	poorer	male	primary	never married	no	4-6	pitlatrine	15-19	no	0.157501
356 414	356	172300	somali	rural	female		no	middle	female	higher	never married	no	1-3	pitlatrine	15-19	no	0.1723
76 193	76	1626397	snnpr	rural	male		no	poorest	female	primary	never married	yes	4-6	pitlatrine	15-19	no	1.6264
136 212	136	814739	tigray	rural	male	water is available	no	middle	male	primary	never married	no	4-6	pitlatrine	15-19	no	0.814739
584 245	584	612920	tigray	rural	male		no	poorest	female	primary	never married	no	4-6	open	15-19	no	0.61292
487 345	487	547038	addis adaba	urban	female	water is available	no	richest	female	secondary	never married	no	1-3	pitlatrine	15-19	no	0.547038
264 463	264	406423	addis adaba	urban	male	water is available	no	richest	female	secondary	never married	no	>6l	pitlatrine	15-19	no	0.406423
234 296	234	2524345	oromia	rural	male		no	richer	female	secondary	never married	no	4-6	open	15-19	no	2.52434
593 272	593	46143	gambela	urban	male	water not available	no	richest	female	primary	never married	yes	4-6	pitlatrine	15-19	no	0.046143
373 224	373	1655613	snnpr	rural	male	water not available	yes	richest	female	secondary	never married	no	>6l	pitlatrine	15-19	no	1.65561
124 357	124	99447	benishangul	rural	male	water not available	no	poorest	male	secondary	never married	no	1-3	pitlatrine	15-19	no	0.099447
44 434	44	38413	harari	urban	female	water is available	yes	richest	female	secondary	never married	no	>6l	flush	15-19	no	0.038413
375 425	375	2065442	amhara	rural	male	water not available	no	richer	female	primary	never married	yes	4-6	open	15-19	no	2.06544
227 98	227	3311214	oromia	rural	male	water not available	no	middle	female	primary	never married	no	4-6	pitlatrine	15-19	no	3.31121
320 206	320	155514	benishangul	rural	male		no	poorer	male	secondary	never married	no	4-6	open	15-19	no	0.155514
474 370	474	2071606	amhara	rural	male		no	richer	male	primary	never married	yes	4-6	open	15-19	no	2.07161
38 191	38	1954124	amhara	rural	male	water not available	no	poorest	female	no education, preschool	never married	no	4-6	open	15-19	no	1.95412
524 49	524	2429426	oromia	rural	female	water not available	no	richest	male	primary	never married	yes	4-6	pitlatrine	15-19	no	2.42943
521 356	521	380417	somali	rural	male		no	middle	female	no education, preschool	currently married	yes	>6l	pitlatrine	15-19	no	0.380417
372 328	372	3105219	oromia	rural	female		no	poorer	female	no education, preschool	formerly/ever married	yes	>6l	pitlatrine	15-19	no	3.10522
406 292	406	1964507	snnpr	rural	male		no	poorer	female	primary	currently married	no	1-3	pitlatrine	15-19	no	1.96451
64 94	64	170527	somali	urban	male	water is available	no	richest	female	primary	never married	yes	>6l	flush	15-19		0.170527
84 246	84	750617	tigray	urban	female		no	richest	female	secondary	never married	no	4-6	pitlatrine	15-19	no	0.750617
425 30	425	2385588	amhara	rural	male	water not available	no	poorest	female	no education, preschool	currently married	yes	4-6	open	15-19	no	2.38559
167 475	167	2327521	amhara	rural	male	water not available	no	richer	female	higher	never married	no	4-6	pitlatrine	15-19	no	2.32752
500 342	500	29633	harari	urban	male	water is available	no	richest	female	secondary	never married	no	>6l	flush	15-19	no	0.029633
530 28	530	974003	somali	rural	male	water not available	no	poorest	male	primary	never married	no	>6l	open	15-19	no	0.974003
343 411	343	39961	gambela	rural	female		no	poorest	male	primary	never married	yes	>6l	open	15-19	no	0.039961
271 245	271	1723954	snnpr	rural	male	water is available	no	richer	female	primary	never married	yes	4-6	pitlatrine	15-19	no	1.72395
469 276	469	41528	gambela	urban	male	water not available	no	richest	male	secondary	never married	no	>6l	flush	15-19	no	0.041528
595 337	595	120387	benishangul	rural	male	water is available	no	richer	male	secondary	never married	yes	4-6	pitlatrine	15-19	no	0.120387
606 273	606	57793	dire dawa	urban	male	water is available	no	richest	female	secondary	never married	yes	>6l	pitlatrine	15-19	no	0.057793
600 416	600	2655032	snnpr	urban	female	water is available	no	richest	male	secondary	never married	no	>6l	pitlatrine	15-19	no	2.65503
325 131	325	1506227	snnpr	rural	female		no	richer	female	primary	never married	no	>6l	pitlatrine	15-19	no	1.50623
107 25	107	394592	addis adaba	urban	male	water is available	no	richest	female	primary	never married	no	4-6	pitlatrine	15-19	no	0.394592
461 237	461	568159	tigray	rural	male		no	middle	female	secondary	never married	yes	1-3	open	15-19	no	0.568159
533 78	533	147823	benishangul	urban	male	water not available	no	richer	female	secondary	never married	no	4-6	pitlatrine	15-19	no	0.147823
577 21	577	2041986	snnpr	rural	male	water not available	no	poorer	female	primary	currently married	yes	4-6	open	15-19	no	2.04199
580 445	580	40151	harari	rural	male		no	middle	female	primary	never married	no	>6l	open	15-19	no	0.040151
502 193	502	1700622	snnpr	rural	male	water not available	no	poorer	male	primary	never married	yes	>6l	pitlatrine	15-19	no	1.70062
196 72	196	554134	tigray	rural	female	water is available	no	poorest	male	secondary	never married	yes	1-3	open	15-19	no	0.554134
600 279	600	2655032	snnpr	urban	male		no	poorest	female	primary	never married	no	>6l	pitlatrine	15-19	no	2.65503
208 251	208	298127	somali	rural	female	water not available	no	poorest	female	no education, preschool	never married	yes	1-3	open	15-19	no	0.298127
410 92	410	1533218	amhara	rural	male	water is available	no	richer	male	primary	never married	yes	4-6	pitlatrine	15-19	no	1.53322
108 293	108	433502	addis adaba	urban	female	water is available	no	richest	female	primary	never married	no	4-6	flush	15-19	no	0.433502
112 403	112	528899	addis adaba	urban	male		no	richest	female	higher	currently married	no	1-3	pitlatrine	15-19	no	0.528899
126 233	126	2029632	snnpr	rural	male	water not available	no	richer	male	secondary	never married	no	>6l	pitlatrine	15-19	no	2.02963
15 223	15	539733	addis adaba	urban	male	water is available	no	richest	female	primary	never married	no	4-6	pitlatrine	15-19	no	0.539733
473 46	473	2475938	oromia	rural	male	water not available	no	richest	female	secondary	never married	no	>6l	pitlatrine	15-19	no	2.47594
6 349	6	167258	benishangul	rural	male		no	poorer	female	secondary	never married	no	>6l	pitlatrine	15-19	no	0.167258
503 229	503	2000276	snnpr	rural	male	water not available	no	richest	female	secondary	never married	no	1-3	pitlatrine	15-19	no	2.00028
485 416	485	4416682	oromia	urban	female	water is available	no	richest	female	secondary	never married	no	1-3	pitlatrine	15-19	no	4.41668
390 127	390	61923	dire dawa	urban	female	water not available	no	richest	female	primary	never married	no	4-6	pitlatrine	15-19	no	0.061923
447 233	447	2930230	oromia	rural	female	water not available	no	richer	female	primary	never married	yes	>6l	pitlatrine	15-19	no	2.93023
39 362	39	26747	afar	rural	female		no	poorest	female	no education, preschool	currently married	yes	4-6	open	15-19	no	0.026747
71 136	71	169610	afar	urban	female	water not available	no	richest	female	primary	never married	no	4-6	pitlatrine	15-19	no	0.16961
293 174	293	108224	addis adaba	urban	female	water is available	yes	richest	male	secondary	never married	yes	4-6	flush	15-19	no	0.108224
149 269	149	3601954	oromia	urban	male	water is available	no	richest	female	higher	never married	no	4-6	pitlatrine	15-19	no	3.60195
589 211	589	1992831	oromia	rural	female	water is available	no	poorer	female	secondary	never married	no	1-3	pitlatrine	15-19	no	1.99283
51 327	51	191267	afar	rural	male	water not available	no	richest	male	secondary	never married	yes	1-3	pitlatrine	15-19	no	0.191267
299 199	299	52012	gambela	rural	male	water not available	no	richest	male	primary	never married	no	>6l	pitlatrine	15-19	no	0.052012
86 35	86	1962732	snnpr	rural	male	water not available	no	middle	male	no education, preschool	never married	no	>6l	pitlatrine	15-19	no	1.96273
584 273	584	612920	tigray	rural	male		no	poorest	female	primary	never married	yes	>6l	open	15-19	no	0.61292
560 476	560	465391	addis adaba	urban	female	water is available	no	richest	female	primary	never married	no	4-6	flush	15-19	no	0.465391
84 269	84	750617	tigray	urban	female	water not available	no	richest	female	secondary	never married	yes	1-3	pitlatrine	15-19	no	0.750617
26 416	26	3038250	oromia	rural	female	water not available	yes	middle	male	secondary	never married	no	>6l	open	15-19	no	3.03825
323 442	323	132951	somali	rural	male		no	poorest	female	primary	never married	no	4-6	pitlatrine	15-19	no	0.132951
554 485	554	31089	gambela	rural	male		no	richer	female	primary	never married	no	4-6	pitlatrine	15-19	no	0.031089
434 130	434	1333985	snnpr	rural	male		yes	richer	male	primary	never married	no	4-6	pitlatrine	15-19	no	1.33398
175 292	175	2581213	oromia	rural	male	water not available	no	richer	female	primary	never married	no	>6l	pitlatrine	15-19	no	2.58121
154 379	154	595792	snnpr	urban	male	water is available	yes	richest	female	primary	never married	no	4-6	other	15-19	no	0.595792
265 444	265	55457	gambela	rural	male		no	poorest	male	primary	never married	no	4-6	open	15-19	no	0.055457
40 280	40	2516444	oromia	rural	male	water is available	no	richer	male	primary	never married	no	4-6	other	15-19	no	2.51644
432 304	432	3902312	oromia	rural	male	water not available	no	richer	male	primary	never married	no	>6l	pitlatrine	15-19	no	3.90231
536 224	536	9210	gambela	rural	female	water not available	no	poorer	female	primary	never married	yes	>6l	open	15-19	no	0.00921
150 122	150	108651	benishangul	rural	female	water is available	no	richer	female	secondary	never married	yes	1-3	pitlatrine	15-19	no	0.108651
41 423	41	1752597	snnpr	rural	male		no	poorer	female	primary	never married	yes	4-6	open	15-19	no	1.7526
322 193	322	3248522	amhara	urban	female	water not available	no	richest	female	secondary	never married	yes	1-3	pitlatrine	15-19	no	3.24852
492 18	492	508502	somali	rural	female		no	poorest	female	primary	never married	no	>6l	open	15-19	no	0.508502
265 276	265	55457	gambela	rural	female	water is available	no	poorest	male	primary	never married	yes	1-3	pitlatrine	15-19	no	0.055457
558 217	558	2225539	oromia	rural	male		no	richer	female	primary	never married	no	>6l	pitlatrine	15-19	no	2.22554
214 385	214	872445	somali	rural	female	water not available	no	poorest	female	primary	never married	no	4-6	open	15-19	no	0.872445
261 161	261	464370	addis adaba	urban	female	water not available	no	richest	male	primary	never married	no	4-6	pitlatrine	15-19	no	0.46437
17 125	17	174933	benishangul	urban	male	water is available	no	richest	female	primary	never married	no	4-6	pitlatrine	15-19	no	0.174933
476 236	476	3435519	oromia	rural	male	water not available	no	poorer	female	no education, preschool	never married	no	4-6	pitlatrine	15-19	no	3.43552
375 425	375	2065442	amhara	rural	male	water not available	no	richer	female	primary	never married	no	4-6	open	15-19	no	2.06544
277 329	277	464165	somali	urban	male		no	richest	female	primary	never married	no	>6l	pitlatrine	15-19	no	0.464165
168 153	168	84320	gambela	urban	male	water is available	no	richest	male	no education, preschool	never married	no	>6l	pitlatrine	15-19	no	0.08432
314 352	314	361805	addis adaba	urban	female	water is available	yes	richest	female	secondary	never married	yes	4-6	flush	15-19	no	0.361805
36 165	36	98119	benishangul	rural	male		no	poorest	male	primary	never married	yes	>6l	open	15-19	no	0.098119
541 447	541	154673	benishangul	rural	female	water not available	no	middle	female	primary	formerly/ever married	yes	>6l	pitlatrine	15-19	no	0.154673
301 485	301	241730	somali	rural	male		no	poorest	female	primary	currently married	yes	1-3	open	15-19	no	0.24173
313 101	313	1689325	snnpr	rural	male		no	poorer	male	primary	never married	yes	4-6	pitlatrine	15-19	no	1.68932
253 478	253	1313406	tigray	rural	female	water not available	no	middle	male	primary	never married	no	4-6	open	15-19	no	1.31341
58 176	58	34790	harari	urban	female	water is available	no	richest	female	primary	never married	yes	1-3	pitlatrine	15-19	no	0.03479
76 165	76	1626397	snnpr	rural	male	water not available	no	poorer	female	primary	never married	no	4-6	pitlatrine	15-19	no	1.6264
472 182	472	2081321	oromia	rural	male		no	middle	female	no education, preschool	never married	no	>6l	pitlatrine	15-19	no	2.08132
140 393	140	82464	dire dawa	urban	male	water not available	no	richest	female	secondary	never married	no	4-6	pitlatrine	15-19	no	0.082464
290 68	290	2565028	oromia	urban	female	water not available	no	richest	male	secondary	never married	yes	4-6	pitlatrine	15-19	no	2.56503
428 351	428	608087	addis adaba	urban	female	water is available	no	richest	female	higher	never married	no	4-6	pitlatrine	15-19	no	0.608087
314 139	314	361805	addis adaba	urban	male	water is available	no	richest	female	primary	never married	no	>6l	flush	15-19	no	0.361805
362 473	362	195111	afar	rural	male		no	poorest	female	no education, preschool	currently married	yes	1-3	open	15-19	no	0.195111
107 218	107	394592	addis adaba	urban	female	water not available	no	richest	female	no education, preschool	never married	no	>6l	pitlatrine	15-19	no	0.394592
319 341	319	4126289	oromia	urban	male	water is available	no	richest	female	secondary	never married	no	>6l	pitlatrine	15-19	no	4.12629
373 319	373	1655613	snnpr	rural	male	water not available	no	middle	female	primary	never married	no	>6l	pitlatrine	15-19	no	1.65561
109 444	109	2115029	amhara	rural	male	water not available	no	middle	male	primary	never married	yes	4-6	pitlatrine	15-19	no	2.11503
314 140	314	361805	addis adaba	urban	male	water not available	no	richest	female	secondary	never married	no	1-3	flush	15-19	no	0.361805
316 255	316	2570105	oromia	rural	male		no	middle	female	secondary	currently married	no	>6l	pitlatrine	15-19	no	2.57011
239 228	239	325106	somali	rural	female		no	poorer	male	primary	never married	yes	1-3	pitlatrine	15-19	no	0.325106
260 2	260	9576	gambela	rural	male		no	poorest	male	primary	never married	no	>6l	open	15-19	no	0.009576
194 91	194	51462	harari	urban	male		no	richest	male	primary	never married	yes	1-3	pitlatrine	15-19	no	0.051462
117 130	117	96459	afar	rural	male		no	poorest	female	primary	never married	no	4-6	open	15-19	no	0.096459
406 351	406	1964507	snnpr	rural	male	water is available	no	poorer	female	primary	never married	yes	>6l	open	15-19	no	1.96451
377 164	377	192807	somali	urban	male		yes	richest	male	secondary	never married	yes	>6l	pitlatrine	15-19	no	0.192807
464 373	464	414627	addis adaba	urban	male	water not available	no	richest	female	primary	never married	no	1-3	pitlatrine	15-19	no	0.414627
363 309	363	146495	dire dawa	urban	male		yes	richest	female	primary	currently married	yes	>6l	pitlatrine	15-19	no	0.146495
626 53	626	429175	addis adaba	urban	female	water is available	no	richest	female	primary	never married	no	1-3	pitlatrine	15-19	no	0.429175
208 228	208	298127	somali	rural	female		no	poorest	female	no education, preschool	currently married	yes	>6l	pitlatrine	15-19	no	0.298127
329 356	329	31974	harari	rural	male		no	richer	female	primary	currently married	no	1-3	pitlatrine	15-19	no	0.031974
88 474	88	263930	benishangul	rural	male	water not available	no	poorest	female	primary	never married	yes	>6l	pitlatrine	15-19	no	0.26393
319 240	319	4126289	oromia	urban	female	water not available	no	richest	female	primary	never married	no	4-6	pitlatrine	15-19	no	4.12629
322 145	322	3248522	amhara	urban	male	water not available	no	richest	female	higher	currently married	no	1-3	pitlatrine	15-19	no	3.24852
94 309	94	712968	tigray	urban	female		no	richest	male	secondary	never married	yes	4-6	pitlatrine	15-19	no	0.712968
45 397	45	618830	tigray	rural	female	water is available	no	poorest	female	primary	never married	yes	1-3	open	15-19	no	0.61883
81 252	81	765137	tigray	urban	male	water is available	no	richest	female	secondary	never married	yes	>6l	open	15-19	no	0.765137
225 402	225	436169	addis adaba	urban	male	water not available	no	richest	female	primary	never married	no	>6l	pitlatrine	15-19	no	0.436169
416 232	416	136785	benishangul	rural	male		no	poorest	female	primary	formerly/ever married	yes	>6l	pitlatrine	15-19	no	0.136785
414 213	414	470441	addis adaba	urban	female		no	richest	male	primary	never married	no	>6l	pitlatrine	15-19	no	0.470441
499 386	499	129650	afar	urban	female		no	richest	male	no education, preschool	never married	yes	4-6	pitlatrine	15-19	no	0.12965
261 93	261	464370	addis adaba	urban	female	water is available	no	richest	female	primary	never married	no	1-3	pitlatrine	15-19	no	0.46437
76 471	76	1626397	snnpr	rural	male	water not available	no	richer	male	primary	never married	yes	4-6	open	15-19	no	1.6264
369 75	369	399324	addis adaba	urban	female	water is available	no	richest	male	secondary	never married	no	>6l	pitlatrine	15-19	no	0.399324
503 380	503	2000276	snnpr	rural	male	water is available	no	richer	female	primary	never married	no	>6l	pitlatrine	15-19	no	2.00028
204 83	204	1141226	snnpr	rural	male	water is available	no	richer	male	primary	never married	no	>6l	flush	15-19	no	1.14123
558 430	558	2225539	oromia	rural	male		no	poorer	female	no education, preschool	never married	yes	>6l	pitlatrine	15-19	no	2.22554
323 52	323	132951	somali	rural	female		no	poorest	female	primary	never married	yes	>6l	open	15-19	no	0.132951
41 420	41	1752597	snnpr	rural	male	water is available	no	richer	female	primary	never married	yes	>6l	pitlatrine	15-19	no	1.7526
364 459	364	75398	benishangul	urban	male	water is available	no	richest	female	secondary	never married	yes	4-6	pitlatrine	15-19	no	0.075398
141 303	141	1667652	snnpr	rural	male	water is available	no	richest	female	primary	never married	no	>6l	flush	15-19	no	1.66765
464 112	464	414627	addis adaba	urban	male		no	richest	female	secondary	never married	no	4-6	flush	15-19	no	0.414627
386 459	386	66482	benishangul	rural	male	water not available	yes	richer	male	primary	never married	no	4-6	pitlatrine	15-19	no	0.066482
449 118	449	443201	tigray	urban	female	water not available	no	richest	male	secondary	never married	no	4-6	open	15-19	no	0.443201
215 7	215	1516614	snnpr	rural	male	water is available	no	middle	female	primary	never married	yes	4-6	pitlatrine	15-19	no	1.51661
508 292	508	96369	benishangul	rural	male	water not available	no	richer	female	primary	currently married	no	1-3	pitlatrine	15-19	no	0.096369
458 414	458	184808	somali	urban	male		no	richest	male	secondary	never married	no	>6l	pitlatrine	15-19	no	0.184808
604 395	604	673241	tigray	rural	male	water is available	no	poorest	female	secondary	never married	no	4-6	pitlatrine	15-19	no	0.673241
449 75	449	443201	tigray	urban	female	water not available	no	richest	male	higher	never married	no	4-6	pitlatrine	15-19	no	0.443201
267 229	267	2281967	amhara	rural	male		no	poorest	female	no education, preschool	currently married	yes	1-3	open	15-19	no	2.28197
425 373	425	2385588	amhara	rural	male	water not available	no	poorest	female	no education, preschool	never married	no	4-6	open	15-19	no	2.38559
166 380	166	126469	dire dawa	rural	male		no	poorer	female	primary	never married	yes	>6l	flush	15-19	no	0.126469
314 209	314	361805	addis adaba	urban	male	water not available	yes	richest	male	secondary	never married	no	>6l	flush	15-19	no	0.361805
458 173	458	184808	somali	urban	male	water not available	no	richest	male	secondary	never married	no	>6l	open	15-19	no	0.184808
344 351	344	62622	afar	rural	female		no	poorest	female	primary	currently married	no	1-3	open	15-19	no	0.062622
458 186	458	184808	somali	urban	male	water is available	no	richest	female	secondary	never married	yes	>6l	pitlatrine	15-19	no	0.184808
39 230	39	26747	afar	rural	female		no	poorest	male	no education, preschool	never married	yes	4-6	open	15-19	no	0.026747
325 140	325	1506227	snnpr	rural	male	water not available	no	richer	male	primary	never married	yes	4-6	pitlatrine	15-19	no	1.50623
441 178	441	97064	dire dawa	rural	male		no	poorest	female	no education, preschool	currently married	yes	1-3	open	15-19	no	0.097064
404 411	404	457643	tigray	urban	male	water is available	no	richest	female	secondary	never married	no	4-6	flush	15-19	no	0.457643
309 437	309	54087	gambela	urban	male		no	richest	male	primary	never married	no	1-3	open	15-19	no	0.054087
293 293	293	108224	addis adaba	urban	male	water is available	yes	richest	female	primary	never married	no	4-6	flush	15-19	no	0.108224
77 127	77	102811	somali	rural	male		no	poorest	male	no education, preschool	never married	yes	>6l	open	15-19	no	0.102811
504 279	504	238809	tigray	urban	male	water not available	no	richest	female	secondary	never married	yes	4-6	pitlatrine	15-19	no	0.238809
95 428	95	289950	somali	rural	male		no	richer	female	no education, preschool	currently married	yes	1-3	pitlatrine	15-19	no	0.28995
304 441	304	4086427	oromia	urban	male	water is available	yes	richest	female	secondary	never married	yes	>6l	pitlatrine	15-19	no	4.08643
489 52	489	2426024	oromia	rural	male	water not available	no	middle	male	no education, preschool	never married	no	>6l	pitlatrine	15-19	no	2.42602
249 54	249	54940	afar	rural	male		no	poorest	female	no education, preschool	never married	yes	>6l	open	15-19	no	0.05494
375 71	375	2065442	amhara	rural	male	water not available	no	poorer	male	primary	never married	yes	4-6	open	15-19	no	2.06544
277 115	277	464165	somali	urban	male	water is available	no	richest	female	primary	never married	no	4-6	flush	15-19	no	0.464165
362 346	362	195111	afar	rural	female		no	poorest	female	primary	never married	no	4-6	open	15-19	no	0.195111
316 364	316	2570105	oromia	rural	male		no	middle	male	primary	never married	no	>6l	pitlatrine	15-19	no	2.57011
490 419	490	126178	somali	rural	male		yes	richer	female	primary	never married	yes	>6l	pitlatrine	15-19	no	0.126178
614 34	614	32007	harari	urban	male	water is available	no	richest	male	secondary	never married	no	>6l	pitlatrine	15-19	no	0.032007
369 118	369	399324	addis adaba	urban	female	water not available	no	richest	female	primary	never married	no	1-3	open	15-19	no	0.399324
171 110	171	150945	somali	urban	female		no	richer	female	primary	never married	no	4-6	open	15-19	no	0.150945
428 72	428	608087	addis adaba	urban	male	water not available	no	richest	female	primary	never married	no	>6l	pitlatrine	15-19	no	0.608087
207 483	207	2206822	snnpr	rural	male		no	poorest	female	primary	currently married	no	1-3	pitlatrine	15-19	no	2.20682
634 123	634	1139371	snnpr	rural	male	water is available	yes	middle	male	primary	never married	yes	>6l	pitlatrine	15-19	no	1.13937
165 363	165	137787	benishangul	rural	female	water is available	no	middle	female	primary	never married	yes	4-6	pitlatrine	15-19	no	0.137787
242 389	242	96589	dire dawa	rural	male		no	richer	female	primary	never married	yes	>6l	pitlatrine	15-19	no	0.096589
597 170	597	836591	tigray	urban	male		no	richest	female	primary	never married	no	>6l	flush	15-19	no	0.836591
516 411	516	2436636	amhara	urban	female		no	richest	female	secondary	never married	no	1-3	pitlatrine	15-19	no	2.43664
429 175	429	2217871	amhara	rural	male	water not available	no	poorer	female	primary	never married	no	>6l	pitlatrine	15-19	no	2.21787
47 412	47	55436	gambela	urban	female		yes	richest	female	secondary	never married	no	1-3	pitlatrine	15-19	no	0.055436
314 139	314	361805	addis adaba	urban	male	water is available	no	richest	female	secondary	never married	no	>6l	flush	15-19	no	0.361805
120 471	120	2120725	amhara	rural	male		no	middle	male	primary	formerly/ever married	yes	>6l	pitlatrine	15-19	no	2.12072
63 479	63	40593	gambela	urban	female	water not available	no	richest	male	secondary	never married	yes	4-6	pitlatrine	15-19	no	0.040593
397 276	397	30133	harari	urban	male	water is available	no	richest	male	secondary	never married	yes	4-6	pitlatrine	15-19	no	0.030133
239 331	239	325106	somali	rural	female		no	middle	male	primary	never married	no	>6l	other	15-19	no	0.325106
411 186	411	5703094	oromia	urban	male	water is available	no	richest	female	higher	never married	no	>6l	pitlatrine	15-19	no	5.70309
152 159	152	2483422	amhara	rural	male		no	poorest	male	primary	never married	yes	4-6	open	15-19	no	2.48342
430 160	430	727123	tigray	rural	male	water not available	no	middle	male	primary	never married	yes	4-6	open	15-19	no	0.727123
616 442	616	1892131	amhara	rural	male	water is available	no	richer	female	primary	never married	no	4-6	pitlatrine	15-19	no	1.89213
461 384	461	568159	tigray	rural	male		no	middle	male	secondary	never married	yes	4-6	other	15-19	no	0.568159
339 251	339	524208	addis adaba	urban	female	water not available	no	richest	male	secondary	never married	yes	1-3	pitlatrine	15-19	no	0.524208
339 339	339	524208	addis adaba	urban	female		no	richest	female	primary	never married	no	4-6	flush	15-19	no	0.524208
107 218	107	394592	addis adaba	urban	female	water not available	no	richest	female	secondary	never married	yes	>6l	pitlatrine	15-19	no	0.394592
565 46	565	1963884	snnpr	rural	female	water is available	no	poorer	female	secondary	never married	no	1-3	other	15-19	no	1.96388
187 369	187	231928	somali	rural	male		no	poorest	male	primary	never married	yes	>6l	open	15-19	no	0.231928
161 453	161	150652	benishangul	rural	male		no	middle	female	primary	never married	no	1-3	pitlatrine	15-19	no	0.150652
25 10	25	111583	dire dawa	urban	female	water not available	no	richest	male	primary	never married	yes	4-6	pitlatrine	15-19	no	0.111583
327 114	327	2205763	amhara	rural	male		no	richer	male	primary	never married	no	4-6	open	15-19	no	2.20576
279 219	279	1814675	amhara	rural	male	water not available	no	poorest	male	no education, preschool	never married	yes	>6l	open	15-19	no	1.81467
105 43	105	26192	gambela	rural	female	water not available	no	poorest	female	primary	never married	yes	4-6	open	15-19	no	0.026192
48 351	48	114416	somali	rural	female		no	poorest	male	no education, preschool	never married	no	>6l	open	15-19	no	0.114416
42 139	42	2910484	oromia	rural	male		no	richer	female	primary	never married	no	>6l	pitlatrine	15-19	no	2.91048
503 346	503	2000276	snnpr	rural	male		no	richest	male	primary	never married	no	4-6	pitlatrine	15-19	no	2.00028
49 202	49	149630	afar	urban	male	water not available	no	richest	male	primary	never married	no	4-6	flush	15-19	no	0.14963
334 1	334	123277	afar	rural	female		no	poorest	female	primary	formerly/ever married	no	>6l	open	15-19	no	0.123277
50 255	50	1456809	snnpr	rural	male	water is available	no	richer	male	primary	never married	no	>6l	pitlatrine	15-19	no	1.45681
531 393	531	1138362	amhara	rural	male	water not available	no	richer	female	primary	never married	no	4-6	pitlatrine	15-19	no	1.13836
532 401	532	573347	addis adaba	urban	female	water not available	no	richest	female	secondary	never married	no	1-3	pitlatrine	15-19	no	0.573347
38 354	38	1954124	amhara	rural	male	water not available	no	poorer	female	primary	never married	yes	>6l	open	15-19	no	1.95412
218 93	218	2235704	amhara	rural	male	water not available	no	richer	male	primary	never married	yes	4-6	pitlatrine	15-19	no	2.2357
314 363	314	361805	addis adaba	urban	male	water not available	no	richest	female	secondary	never married	no	>6l	pitlatrine	15-19	no	0.361805
342 383	342	1236676	snnpr	rural	male	water is available	no	poorer	female	no education, preschool	never married	no	>6l	pitlatrine	15-19	no	1.23668
427 10	427	108613	afar	rural	male		yes	poorest	female	primary	never married	no	4-6	open	15-19	no	0.108613
605 392	605	866798	tigray	urban	male	water is available	no	richest	male	higher	never married	no	4-6	flush	15-19	no	0.866798
31 454	31	543129	addis adaba	urban	male	water not available	no	richest	male	primary	never married	no	1-3	pitlatrine	15-19	no	0.543129
319 461	319	4126289	oromia	urban	male	water not available	no	richest	female	higher	never married	yes	4-6	other	15-19	no	4.12629
626 318	626	429175	addis adaba	urban	female	water is available	no	richest	male	secondary	never married	no	4-6	pitlatrine	15-19	no	0.429175
589 277	589	1992831	oromia	rural	female		no	poorer	female	secondary	never married	no	4-6	open	15-19	no	1.99283
391 423	391	1446939	oromia	urban	female	water is available	no	richest	male	primary	never married	yes	>6l	pitlatrine	15-19		1.44694
532 153	532	573347	addis adaba	urban	female	water not available	yes	richest	female	secondary	never married	no	1-3	pitlatrine	15-19	no	0.573347
583 112	583	565191	tigray	rural	female		no	poorer	female	primary	never married	yes	4-6	pitlatrine	15-19	no	0.565191
143 312	143	157501	tigray	rural	female		no	poorer	female	primary	never married	yes	4-6	pitlatrine	15-19	no	0.157501
2 234	2	450845	somali	rural	female		no	poorest	female	primary	never married	yes	>6l	open	15-19	no	0.450845
5 348	5	67639	dire dawa	urban	male	water not available	no	richest	female	primary	never married	no	>6l	pitlatrine	15-19	no	0.067639
42 161	42	2910484	oromia	rural	male	water is available	no	poorer	female	primary	never married	no	>6l	pitlatrine	15-19	no	2.91048
213 312	213	1993049	oromia	rural	male	water not available	no	middle	female	primary	never married	yes	>6l	pitlatrine	15-19	no	1.99305
83 29	83	541693	addis adaba	urban	female	water not available	no	richest	male	primary	never married	no	4-6	pitlatrine	15-19	no	0.541693
76 193	76	1626397	snnpr	rural	male		no	poorest	female	primary	never married	yes	4-6	pitlatrine	15-19	no	1.6264
620 116	620	32828	afar	rural	male		no	poorest	male	primary	never married	yes	4-6	open	15-19	no	0.032828
561 116	561	215048	somali	rural	male		yes	poorest	female	primary	currently married	yes	1-3	open	15-19	no	0.215048
383 326	383	40366	harari	rural	female		no	richer	female	primary	never married	no	4-6	pitlatrine	15-19	no	0.040366
247 195	247	542529	addis adaba	urban	male	water is available	yes	richest	female	primary	never married	no	4-6	flush	15-19	no	0.542529
39 362	39	26747	afar	rural	female		no	poorest	male	no education, preschool	never married	yes	4-6	open	15-19	no	0.026747
575 447	575	823082	tigray	rural	female		no	poorest	male	primary	never married	yes	1-3	open	15-19	no	0.823082
358 270	358	92626	somali	urban	male		no	poorest	female	no education, preschool	never married	no	>6l	open	15-19	no	0.092626
336 91	336	77318	afar	rural	female	water not available	no	middle	female	primary	never married	yes	>6l	pitlatrine	15-19	no	0.077318
21 302	21	2068292	oromia	rural	male		no	richer	male	primary	never married	yes	>6l	pitlatrine	15-19	no	2.06829
169 427	169	2540236	amhara	rural	male		yes	richest	male	primary	currently married	yes	>6l	open	15-19	no	2.54024
149 269	149	3601954	oromia	urban	male	water is available	no	richest	female	secondary	never married	yes	4-6	pitlatrine	15-19	no	3.60195
598 107	598	476716	tigray	rural	male	water not available	no	richer	male	primary	never married	yes	4-6	open	15-19	no	0.476716
473 131	473	2475938	oromia	rural	male	water not available	no	middle	female	primary	currently married	yes	1-3	pitlatrine	15-19	no	2.47594
196 105	196	554134	tigray	rural	male	water is available	no	poorest	male	secondary	never married	yes	>6l	open	15-19	no	0.554134
11 428	11	448489	addis adaba	urban	female		no	richest	female	secondary	never married	no	4-6	pitlatrine	15-19	no	0.448489
438 36	438	3326567	oromia	rural	female	water not available	no	poorer	male	primary	never married	yes	4-6	open	15-19	no	3.32657
5 486	5	67639	dire dawa	urban	male		no	richest	male	primary	never married	no	>6l	pitlatrine	15-19	no	0.067639
333 56	333	3208359	oromia	rural	male		no	poorest	female	no education, preschool	never married	yes	>6l	other	15-19	no	3.20836
503 99	503	2000276	snnpr	rural	male	water is available	no	richest	female	primary	never married	yes	>6l	pitlatrine	15-19	no	2.00028
640 383	640	3183158	amhara	urban	female	water is available	no	richest	male	primary	never married	yes	1-3	open	15-19	no	3.18316
226 212	226	538068	tigray	urban	female		no	richer	male	primary	never married	yes	1-3	open	15-19	no	0.538068
345 179	345	1594492	amhara	rural	male	water not available	no	middle	female	primary	never married	yes	4-6	pitlatrine	15-19	no	1.59449
609 55	609	3487572	oromia	rural	female	water not available	no	richer	male	primary	never married	no	>6l	pitlatrine	15-19	no	3.48757
541 105	541	154673	benishangul	rural	male	water is available	yes	richer	male	secondary	currently married	yes	4-6	pitlatrine	15-19	no	0.154673
635 264	635	618261	addis adaba	urban	male	water not available	no	richest	female	secondary	never married	no	4-6	other	15-19	no	0.618261
31 315	31	543129	addis adaba	urban	female	water is available	no	richest	male	secondary	never married	yes	4-6	pitlatrine	15-19	no	0.543129
388 99	388	2635232	snnpr	urban	male		no	richest	female	primary	never married	no	>6l	pitlatrine	15-19	no	2.63523
463 256	463	437260	addis adaba	urban	male	water is available	yes	richest	female	primary	never married	yes	>6l	flush	15-19	no	0.43726
388 348	388	2635232	snnpr	urban	male		no	richest	female	primary	never married	no	>6l	pitlatrine	15-19	no	2.63523
159 474	159	487878	addis adaba	urban	female	water is available	yes	richest	female	primary	never married	no	>6l	flush	15-19	no	0.487878
457 193	457	146454	benishangul	rural	male	water not available	no	middle	female	no education, preschool	never married	yes	>6l	pitlatrine	15-19	no	0.146454
177 478	177	2945446	snnpr	rural	male	water not available	no	poorer	female	primary	never married	no	4-6	pitlatrine	15-19	no	2.94545
178 332	178	33503	afar	rural	male	water not available	no	poorest	male	no education, preschool	never married	yes	4-6	open	15-19	no	0.033503
233 190	233	47028	gambela	rural	female		no	poorest	male	primary	never married	yes	4-6	open	15-19	no	0.047028
517 267	517	2454351	oromia	rural	female	water is available	no	richer	female	primary	never married	yes	1-3	open	15-19	no	2.45435
89 31	89	685674	tigray	rural	male	water not available	no	poorer	female	primary	never married	yes	>6l	open	15-19	no	0.685674
8 353	8	256824	somali	rural	male		no	poorest	female	no education, preschool	currently married	yes	>6l	open	15-19	no	0.256824
158 172	158	2269222	amhara	rural	male	water not available	no	richest	male	primary	never married	yes	4-6	pitlatrine	15-19	no	2.26922
632 354	632	187823	afar	rural	male		no	poorest	male	no education, preschool	never married	no	>6l	pitlatrine	15-19	no	0.187823
140 158	140	82464	dire dawa	urban	female	water not available	no	richest	male	secondary	never married	yes	>6l	pitlatrine	15-19	no	0.082464
103 260	103	471243	tigray	rural	male		yes	poorer	male	primary	never married	no	4-6	pitlatrine	15-19	no	0.471243
40 254	40	2516444	oromia	rural	male	water not available	no	richest	male	primary	never married	no	4-6	other	15-19	no	2.51644
22 389	22	332156	somali	rural	female		no	poorest	female	no education, preschool	never married	yes	1-3	open	15-19	no	0.332156
471 211	471	64291	dire dawa	urban	female	water not available	no	richest	female	secondary	never married	no	4-6	pitlatrine	15-19	no	0.064291
203 459	203	304212	benishangul	urban	male		no	richest	female	primary	never married	yes	4-6	pitlatrine	15-19	no	0.304212
109 320	109	2115029	amhara	rural	male	water not available	no	poorer	female	primary	never married	yes	4-6	pitlatrine	15-19	no	2.11503
221 392	221	76861	gambela	urban	male	water not available	yes	richest	male	primary	never married	no	4-6	pitlatrine	15-19	no	0.076861
465 401	465	33573	gambela	rural	male		no	richer	female	secondary	never married	no	4-6	pitlatrine	15-19	no	0.033573
60 133	60	45711	harari	urban	male		no	richest	female	secondary	never married	no	1-3	pitlatrine	15-19	no	0.045711
591 246	591	2240077	amhara	rural	male	water not available	no	middle	male	primary	never married	yes	4-6	pitlatrine	15-19	no	2.24008
458 380	458	184808	somali	urban	female		no	poorer	female	primary	never married	yes	4-6	open	15-19	no	0.184808
489 33	489	2426024	oromia	rural	male		no	richer	male	primary	never married	yes	>6l	pitlatrine	15-19	no	2.42602
463 44	463	437260	addis adaba	urban	male		no	richest	female	primary	never married	no	4-6	pitlatrine	15-19	no	0.43726
40 469	40	2516444	oromia	rural	male	water not available	no	middle	male	primary	never married	yes	4-6	pitlatrine	15-19	no	2.51644
516 366	516	2436636	amhara	urban	male	water not available	no	richest	male	primary	never married	yes	>6l	pitlatrine	15-19	no	2.43664
494 364	494	3035132	oromia	rural	male		no	poorest	male	primary	never married	no	>6l	open	15-19	no	3.03513
316 284	316	2570105	oromia	rural	male		no	poorer	male	primary	never married	no	4-6	pitlatrine	15-19	no	2.57011
264 242	264	406423	addis adaba	urban	male	water is available	no	richest	male	primary	never married	no	4-6	pitlatrine	15-19	no	0.406423
262 355	262	1790774	snnpr	rural	male		no	poorer	male	primary	never married	yes	4-6	pitlatrine	15-19	no	1.79077
350 431	350	2089101	amhara	rural	male	water not available	no	poorer	female	primary	formerly/ever married	yes	4-6	open	15-19	no	2.0891
506 372	506	3581670	oromia	rural	male		no	poorest	male	no education, preschool	never married	yes	>6l	open	15-19	no	3.58167
211 159	211	554121	addis adaba	urban	male	water is available	no	richest	female	no education, preschool	never married	no	4-6	flush	15-19	no	0.554121
543 115	543	1057415	somali	rural	male		no	poorest	male	no education, preschool	never married	no	4-6	open	15-19	no	1.05742
589 86	589	1992831	oromia	rural	male		no	middle	male	primary	never married	no	4-6	open	15-19	no	1.99283
209 156	209	164425	benishangul	rural	female		no	poorer	female	primary	never married	yes	>6l	pitlatrine	15-19	no	0.164425
372 171	372	3105219	oromia	rural	male		no	middle	female	primary	currently married	yes	4-6	open	15-19	no	3.10522
452 339	452	2947017	oromia	rural	female	water is available	no	richer	male	primary	never married	yes	4-6	open	15-19	no	2.94702
506 225	506	3581670	oromia	rural	male	water not available	no	poorest	male	no education, preschool	never married	no	4-6	open	15-19	no	3.58167
57 30	57	333361	somali	urban	male	water is available	no	richest	female	primary	never married	no	4-6	pitlatrine	15-19	no	0.333361
293 324	293	108224	addis adaba	urban	male	water is available	yes	richest	female	primary	never married	no	4-6	flush	15-19	no	0.108224
346 275	346	18177	gambela	rural	male		no	poorest	female	primary	never married	yes	>6l	open	15-19	no	0.018177
619 294	619	3010457	oromia	rural	male	water is available	yes	middle	female	primary	never married	no	>6l	pitlatrine	15-19	no	3.01046
129 163	129	556455	tigray	rural	female		no	poorer	female	secondary	never married	yes	1-3	pitlatrine	15-19	no	0.556455
580 445	580	40151	harari	rural	male		no	middle	male	primary	never married	yes	>6l	open	15-19	no	0.040151
612 126	612	694678	tigray	rural	male	water not available	no	poorest	female	no education, preschool	currently married	no	4-6	open	15-19	no	0.694678
432 360	432	3902312	oromia	rural	male	water not available	no	richer	male	primary	never married	yes	>6l	pitlatrine	15-19	no	3.90231
311 140	311	80393	dire dawa	rural	male		no	poorer	female	primary	never married	yes	1-3	flush	15-19	no	0.080393
632 230	632	187823	afar	rural	female		no	poorest	female	primary	currently married	yes	>6l	open	15-19	no	0.187823
327 345	327	2205763	amhara	rural	female	water not available	no	middle	male	primary	never married	no	4-6	open	15-19	no	2.20576
297 4	297	1723993	snnpr	urban	male	water not available	no	richer	male	primary	never married	yes	>6l	pitlatrine	15-19	no	1.72399
460 474	460	1997902	amhara	rural	female	water is available	no	richer	male	primary	never married	no	4-6	pitlatrine	15-19	no	1.9979
249 464	249	54940	afar	rural	male		no	poorest	female	primary	never married	yes	>6l	open	15-19	no	0.05494
19 285	19	405927	addis adaba	urban	female	water is available	no	richest	female	secondary	never married	no	4-6	flush	15-19	no	0.405927
274 64	274	504996	addis adaba	urban	male	water not available	no	richest	female	primary	never married	no	>6l	pitlatrine	15-19	no	0.504996
481 178	481	634341	tigray	rural	female	water not available	no	poorest	female	primary	never married	yes	4-6	open	15-19	no	0.634341
411 23	411	5703094	oromia	urban	female	water is available	yes	richest	female	secondary	never married	no	1-3	pitlatrine	15-19	no	5.70309
432 266	432	3902312	oromia	rural	male	water not available	no	middle	female	no education, preschool	never married	no	>6l	pitlatrine	15-19	no	3.90231
336 403	336	77318	afar	rural	male		no	poorest	female	primary	never married	yes	>6l	open	15-19	no	0.077318
500 380	500	29633	harari	urban	male		yes	richest	female	primary	never married	no	4-6	pitlatrine	15-19	no	0.029633
509 355	509	376692	addis adaba	urban	female	water is available	no	richest	female	secondary	never married	no	>6l	pitlatrine	15-19	no	0.376692
624 319	624	4042404	amhara	urban	female	water is available	no	richest	female	secondary	never married	no	1-3	other	15-19	no	4.0424
259 411	259	3700856	amhara	rural	male		no	poorer	male	secondary	never married	yes	1-3	pitlatrine	15-19	no	3.70086
341 226	341	628895	tigray	rural	male		no	middle	male	primary	never married	yes	4-6	open	15-19	no	0.628895
26 229	26	3038250	oromia	rural	female	water not available	no	richer	male	primary	never married	no	>6l	pitlatrine	15-19	no	3.03825
223 121	223	1512131	snnpr	rural	male	water is available	no	richer	female	secondary	never married	no	4-6	pitlatrine	15-19	no	1.51213
447 313	447	2930230	oromia	rural	female		no	poorer	male	primary	never married	yes	1-3	pitlatrine	15-19	no	2.93023
332 227	332	188913	afar	urban	male	water not available	no	richest	male	primary	never married	no	4-6	pitlatrine	15-19	no	0.188913
410 123	410	1533218	amhara	rural	female	water not available	yes	richer	male	secondary	never married	no	4-6	pitlatrine	15-19	no	1.53322
594 462	594	77291	dire dawa	rural	female		no	richer	male	primary	never married	yes	4-6	pitlatrine	15-19	no	0.077291
319 197	319	4126289	oromia	urban	male	water is available	yes	richest	female	primary	never married	no	1-3	pitlatrine	15-19	no	4.12629
369 370	369	399324	addis adaba	urban	female	water not available	yes	richest	male	primary	never married	no	4-6	other	15-19	no	0.399324
361 320	361	3096663	amhara	urban	female	water not available	no	richest	female	secondary	never married	no	4-6	open	15-19	no	3.09666
551 98	551	678359	tigray	rural	male	water not available	no	poorest	female	primary	formerly/ever married	yes	>6l	open	15-19	no	0.678359
361 320	361	3096663	amhara	urban	female	water not available	no	richest	female	secondary	never married	no	4-6	open	15-19	no	3.09666
258 104	258	846479	tigray	rural	male		no	poorer	female	primary	never married	no	4-6	open	15-19	no	0.846479
506 266	506	3581670	oromia	rural	male		no	poorest	female	primary	never married	no	4-6	open	15-19	no	3.58167
106 366	106	24061	gambela	rural	female	water not available	no	poorest	female	secondary	never married	no	1-3	open	15-19	no	0.024061
275 51	275	144672	benishangul	rural	male	water not available	no	middle	female	primary	never married	no	4-6	pitlatrine	15-19	no	0.144672
566 409	566	2759890	oromia	rural	male		no	poorer	female	primary	never married	yes	>6l	pitlatrine	15-19	no	2.75989
26 149	26	3038250	oromia	rural	male		yes	middle	male	primary	never married	no	>6l	pitlatrine	15-19	no	3.03825
294 375	294	2738782	oromia	rural	male	water not available	no	richer	female	primary	never married	no	1-3	pitlatrine	15-19	no	2.73878
298 421	298	604100	tigray	rural	female	water not available	no	middle	female	secondary	never married	yes	4-6	pitlatrine	15-19	no	0.6041
36 296	36	98119	benishangul	rural	male	water is available	no	richer	female	primary	never married	no	>6l	pitlatrine	15-19	no	0.098119
147 394	147	2297164	oromia	urban	female	water not available	no	richest	female	primary	never married	no	4-6	pitlatrine	15-19	no	2.29716
349 263	349	2712563	oromia	rural	male		no	middle	female	primary	never married	yes	>6l	pitlatrine	15-19	no	2.71256
207 460	207	2206822	snnpr	rural	male	water not available	yes	richer	female	secondary	never married	no	4-6	pitlatrine	15-19	no	2.20682
355 353	355	710442	tigray	rural	male		no	poorest	female	primary	formerly/ever married	yes	>6l	open	15-19	no	0.710442
165 158	165	137787	benishangul	rural	male	water is available	no	middle	female	primary	never married	no	>6l	pitlatrine	15-19	no	0.137787
49 407	49	149630	afar	urban	female		no	richest	female	primary	never married	no	4-6	pitlatrine	15-19	no	0.14963
204 328	204	1141226	snnpr	rural	female		no	poorer	female	primary	never married	yes	1-3	open	15-19	no	1.14123
3 14	3	2215372	amhara	rural	female	water not available	no	poorer	female	higher	never married	no	4-6	open	15-19	no	2.21537
285 389	285	152050	benishangul	rural	male	water not available	no	richer	female	secondary	never married	no	1-3	pitlatrine	15-19	no	0.15205
105 327	105	26192	gambela	rural	female		no	richer	female	secondary	currently married	yes	1-3	open	15-19	no	0.026192
336 14	336	77318	afar	rural	male		yes	poorest	female	primary	never married	yes	>6l	pitlatrine	15-19	no	0.077318
622 355	622	46673	harari	rural	male		no	poorer	male	primary	never married	yes	>6l	open	15-19	no	0.046673
611 426	611	3401535	amhara	urban	male	water not available	no	richest	male	secondary	never married	yes	1-3	pitlatrine	15-19	no	3.40154
318 50	318	124314	somali	rural	male		yes	poorest	female	no education, preschool	currently married	yes	1-3	open	15-19	no	0.124314
32 478	32	2131458	snnpr	rural	male	water not available	no	richest	male	primary	never married	yes	4-6	pitlatrine	15-19	no	2.13146
341 319	341	628895	tigray	rural	male		no	middle	female	secondary	never married	yes	4-6	pitlatrine	15-19	no	0.628895
608 202	608	417874	addis adaba	urban	male	water not available	no	richest	female	primary	never married	no	1-3	pitlatrine	15-19	no	0.417874
42 139	42	2910484	oromia	rural	male		no	richer	female	primary	never married	yes	>6l	pitlatrine	15-19	no	2.91048
155 325	155	493622	addis adaba	urban	female	water is available	yes	richest	female	secondary	never married	no	>6l	flush	15-19	no	0.493622
539 281	539	472252	addis adaba	urban	male	water not available	no	richest	male	secondary	never married	no	4-6	flush	15-19	no	0.472252
314 307	314	361805	addis adaba	urban	male	water is available	yes	richest	female	secondary	never married	no	>6l	flush	15-19	no	0.361805
575 124	575	823082	tigray	rural	male		no	poorest	female	primary	never married	yes	>6l	pitlatrine	15-19	no	0.823082
265 312	265	55457	gambela	rural	male	water is available	no	middle	female	primary	never married	yes	1-3	pitlatrine	15-19	no	0.055457
239 155	239	325106	somali	rural	female	water is available	yes	poorest	female	primary	never married	yes	>6l	pitlatrine	15-19	no	0.325106
144 126	144	352042	addis adaba	urban	female	water not available	no	richest	female	secondary	never married	yes	4-6	pitlatrine	15-19	no	0.352042
643 319	643	60701	benishangul	rural	male		no	poorest	female	primary	never married	no	>6l	pitlatrine	15-19	no	0.060701
226 55	226	538068	tigray	urban	female		no	richest	female	primary	never married	yes	4-6	open	15-19	no	0.538068
322 481	322	3248522	amhara	urban	male	water not available	no	richest	female	no education, preschool	formerly/ever married	no	4-6	pitlatrine	15-19	no	3.24852
342 71	342	1236676	snnpr	rural	male		no	poorer	female	no education, preschool	never married	no	>6l	pitlatrine	15-19	no	1.23668
599 185	599	31954	afar	rural	female	water not available	no	poorest	male	primary	never married	yes	4-6	open	15-19	no	0.031954
200 445	200	1495267	amhara	rural	male	water is available	no	poorest	female	primary	never married	no	4-6	open	15-19	no	1.49527
531 141	531	1138362	amhara	rural	male	water not available	no	richer	female	secondary	never married	no	>6l	pitlatrine	15-19	no	1.13836
579 476	579	452783	tigray	rural	male		yes	middle	male	secondary	never married	yes	4-6	open	15-19	no	0.452783
116 81	116	303889	somali	rural	male	water not available	no	poorest	female	no education, preschool	never married	yes	4-6	open	15-19	no	0.303889
547 282	547	171954	afar	rural	male		no	poorest	female	primary	never married	yes	4-6	open	15-19	no	0.171954
333 108	333	3208359	oromia	rural	male		no	poorer	female	primary	never married	no	1-3	open	15-19	no	3.20836
390 24	390	61923	dire dawa	urban	male	water not available	yes	richest	female	primary	never married	no	>6l	pitlatrine	15-19	no	0.061923
308 26	308	1901463	snnpr	urban	female	water not available	no	richest	female	secondary	never married	no	4-6	pitlatrine	15-19	no	1.90146
40 352	40	2516444	oromia	rural	male	water not available	no	middle	female	primary	never married	yes	4-6	pitlatrine	15-19	no	2.51644
46 293	46	34906	gambela	rural	male	water is available	no	richer	female	primary	never married	yes	1-3	pitlatrine	15-19	no	0.034906
263 48	263	116960	afar	rural	male		no	poorest	female	no education, preschool	currently married	no	>6l	open	15-19	no	0.11696
619 386	619	3010457	oromia	rural	male	water not available	no	middle	female	primary	never married	yes	>6l	pitlatrine	15-19	no	3.01046
412 452	412	2735661	oromia	urban	male	water is available	no	richest	male	secondary	never married	no	4-6	pitlatrine	15-19	no	2.73566
532 258	532	573347	addis adaba	urban	male	water not available	yes	richest	female	primary	never married	no	1-3	flush	15-19	no	0.573347
5 228	5	67639	dire dawa	urban	male	water not available	no	richest	male	secondary	never married	no	>6l	pitlatrine	15-19	no	0.067639
112 112	112	528899	addis adaba	urban	male	water not available	no	richest	male	secondary	never married	no	4-6	flush	15-19	no	0.528899
157 204	157	38752	harari	urban	female	water not available	no	richest	male	higher	never married	no	1-3	pitlatrine	15-19	no	0.038752
208 246	208	298127	somali	rural	male		no	poorest	female	no education, preschool	currently married	no	4-6	open	15-19	no	0.298127
188 20	188	703990	tigray	rural	male		no	middle	female	secondary	never married	yes	>6l	open	15-19	no	0.70399
396 468	396	25580	harari	urban	male	water is available	no	richest	female	no education, preschool	never married	no	>6l	pitlatrine	15-19	no	0.02558
363 156	363	146495	dire dawa	urban	male	water not available	no	richest	female	primary	never married	yes	4-6	flush	15-19	no	0.146495
241 349	241	88663	afar	rural	male		yes	poorest	male	primary	never married	yes	4-6	open	15-19	yes	0.088663
511 99	511	137750	afar	rural	male	water not available	no	poorest	male	no education, preschool	never married	yes	>6l	open	15-19		0.13775
163 314	163	2195510	amhara	rural	male	water is available	no	richest	female	primary	never married	no	4-6	pitlatrine	15-19	no	2.19551
462 162	462	3137720	oromia	rural	male		no	richer	male	primary	never married	no	>6l	pitlatrine	15-19	no	3.13772
484 292	484	193605	afar	rural	male	water not available	no	poorest	female	no education, preschool	never married	yes	>6l	open	15-19	no	0.193605
109 195	109	2115029	amhara	rural	male	water is available	no	richer	male	primary	never married	yes	4-6	pitlatrine	15-19	no	2.11503
248 97	248	2805560	oromia	rural	male		no	richer	female	primary	never married	no	>6l	pitlatrine	15-19	no	2.80556
464 289	464	414627	addis adaba	urban	male	water is available	no	richest	female	primary	never married	yes	4-6	flush	15-19	no	0.414627
233 164	233	47028	gambela	rural	female		no	poorest	female	primary	never married	yes	4-6	open	15-19	no	0.047028
623 293	623	725746	tigray	rural	female		yes	poorest	female	primary	never married	no	1-3	open	15-19	no	0.725746
170 451	170	474925	addis adaba	urban	female	water is available	no	richest	female	secondary	never married	yes	4-6	flush	15-19	no	0.474925
26 84	26	3038250	oromia	rural	male	water is available	yes	middle	male	primary	never married	no	1-3	pitlatrine	15-19	no	3.03825
392 424	392	675903	tigray	rural	male		no	poorer	male	primary	never married	yes	4-6	open	15-19	no	0.675903
248 331	248	2805560	oromia	rural	male	water not available	no	middle	male	primary	never married	yes	>6l	pitlatrine	15-19	no	2.80556
314 155	314	361805	addis adaba	urban	male	water is available	no	richest	female	secondary	never married	no	>6l	flush	15-19	no	0.361805
168 366	168	84320	gambela	urban	male	water is available	no	richest	female	primary	never married	yes	>6l	pitlatrine	15-19	no	0.08432
411 389	411	5703094	oromia	urban	male	water not available	no	richest	male	primary	never married	no	4-6	pitlatrine	15-19	no	5.70309
395 392	395	116257	benishangul	rural	female	water is available	no	poorest	female	no education, preschool	never married	no	1-3	open	15-19	no	0.116257
596 365	596	165487	afar	rural	female	water not available	no	poorest	male	no education, preschool	never married	no	>6l	open	15-19	no	0.165487
66 347	66	2709747	amhara	rural	male	water not available	no	poorest	male	primary	never married	yes	4-6	open	15-19	no	2.70975
171 39	171	150945	somali	urban	female	water is available	no	richest	male	no education, preschool	never married	yes	4-6	pitlatrine	15-19	no	0.150945
41 71	41	1752597	snnpr	rural	female	water not available	no	middle	female	primary	never married	yes	4-6	open	15-19	no	1.7526
506 286	506	3581670	oromia	rural	female		no	middle	male	primary	never married	yes	>6l	open	15-19	no	3.58167
317 405	317	145198	benishangul	urban	male	water is available	no	richest	female	secondary	never married	no	1-3	pitlatrine	15-19	no	0.145198
570 203	570	263038	afar	urban	female		no	richest	male	primary	never married	yes	4-6	pitlatrine	15-19	no	0.263038
101 12	101	96350	dire dawa	urban	male	water not available	no	richest	male	primary	never married	no	4-6	pitlatrine	15-19	no	0.09635
502 322	502	1700622	snnpr	rural	male	water is available	no	richest	male	primary	never married	no	>6l	pitlatrine	15-19	no	1.70062
20 62	20	1710352	snnpr	rural	female		no	richer	female	primary	never married	yes	4-6	pitlatrine	15-19	no	1.71035
145 34	145	554213	addis adaba	urban	male	water not available	no	richest	female	secondary	never married	no	>6l	pitlatrine	15-19	no	0.554213
83 331	83	541693	addis adaba	urban	male	water is available	no	richest	male	secondary	never married	no	>6l	pitlatrine	15-19	no	0.541693
178 441	178	33503	afar	rural	female		no	poorest	female	primary	never married	yes	>6l	open	15-19	no	0.033503
464 108	464	414627	addis adaba	urban	female		no	richest	female	primary	never married	no	4-6	flush	15-19	no	0.414627
275 288	275	144672	benishangul	rural	female	water is available	no	middle	female	primary	never married	yes	>6l	pitlatrine	15-19	no	0.144672
180 265	180	2058567	snnpr	rural	female	water is available	no	richer	female	secondary	never married	no	4-6	pitlatrine	15-19	no	2.05857
438 62	438	3326567	oromia	rural	female	water not available	no	middle	male	primary	never married	yes	>6l	pitlatrine	15-19	no	3.32657
218 420	218	2235704	amhara	rural	male	water not available	no	richer	male	primary	never married	no	4-6	pitlatrine	15-19	no	2.2357
60 380	60	45711	harari	urban	male		no	richest	male	primary	never married	no	4-6	pitlatrine	15-19	no	0.045711
416 282	416	136785	benishangul	rural	female		no	poorer	female	primary	never married	no	1-3	pitlatrine	15-19	no	0.136785
632 363	632	187823	afar	rural	female		no	poorest	male	primary	never married	yes	4-6	pitlatrine	15-19	no	0.187823
112 237	112	528899	addis adaba	urban	female	water is available	yes	richest	female	secondary	never married	no	>6l	pitlatrine	15-19	no	0.528899
168 39	168	84320	gambela	urban	female	water not available	no	richer	male	primary	never married	yes	1-3	pitlatrine	15-19	no	0.08432
224 330	224	46988	dire dawa	urban	female	water not available	no	richest	female	primary	never married	no	>6l	pitlatrine	15-19	no	0.046988
364 394	364	75398	benishangul	urban	female	water is available	no	richest	male	primary	never married	no	1-3	pitlatrine	15-19	no	0.075398
517 292	517	2454351	oromia	rural	male	water not available	no	middle	female	primary	never married	no	4-6	open	15-19	no	2.45435
506 263	506	3581670	oromia	rural	male		no	poorest	female	no education, preschool	currently married	yes	4-6	open	15-19	no	3.58167
121 180	121	2171282	amhara	rural	male		no	middle	male	primary	never married	yes	>6l	open	15-19	no	2.17128
551 64	551	678359	tigray	rural	male		no	poorest	female	no education, preschool	formerly/ever married	yes	>6l	open	15-19	no	0.678359
560 441	560	465391	addis adaba	urban	male	water is available	yes	richest	female	secondary	never married	yes	>6l	pitlatrine	15-19	no	0.465391
458 186	458	184808	somali	urban	male	water is available	no	richest	male	primary	never married	no	>6l	pitlatrine	15-19	no	0.184808
273 136	273	68228	dire dawa	urban	female	water is available	yes	richest	female	primary	never married	no	4-6	pitlatrine	15-19	no	0.068228
180 415	180	2058567	snnpr	rural	male		no	richer	male	secondary	never married	no	4-6	pitlatrine	15-19	no	2.05857
359 451	359	1299166	snnpr	rural	male	water not available	no	richer	female	primary	never married	no	4-6	pitlatrine	15-19	no	1.29917
81 152	81	765137	tigray	urban	male	water not available	no	richest	female	secondary	never married	no	>6l	flush	15-19	no	0.765137
500 393	500	29633	harari	urban	male		no	richest	female	secondary	never married	no	>6l	flush	15-19	no	0.029633
463 432	463	437260	addis adaba	urban	male		no	richest	male	higher	never married	no	4-6	pitlatrine	15-19	no	0.43726
607 121	607	41222	harari	rural	male		no	richer	female	primary	currently married	no	1-3	pitlatrine	15-19	no	0.041222
440 328	440	211474	afar	urban	female		no	richest	female	primary	currently married	no	1-3	pitlatrine	15-19	no	0.211474
176 159	176	2153334	amhara	rural	male		no	richer	male	primary	never married	yes	4-6	pitlatrine	15-19	no	2.15333
396 191	396	25580	harari	urban	male	water is available	no	richest	female	primary	currently married	no	1-3	pitlatrine	15-19	no	0.02558
227 291	227	3311214	oromia	rural	female	water is available	no	richer	female	primary	never married	no	4-6	pitlatrine	15-19	no	3.31121
399 357	399	3696377	oromia	rural	male	water not available	no	richer	male	primary	never married	yes	>6l	pitlatrine	15-19	no	3.69638
361 326	361	3096663	amhara	urban	male	water not available	no	richest	female	primary	never married	no	1-3	pitlatrine	15-19	no	3.09666
99 146	99	523479	tigray	rural	male	water not available	no	middle	female	no education, preschool	never married	yes	>6l	open	15-19	no	0.523479
389 71	389	127321	afar	rural	female		no	poorest	female	no education, preschool	currently married	yes	1-3	open	15-19	no	0.127321
252 398	252	678739	addis adaba	urban	male	water not available	no	richest	female	secondary	never married	yes	4-6	pitlatrine	15-19	no	0.678739
125 73	125	3801409	oromia	rural	female		no	richer	male	primary	never married	yes	4-6	pitlatrine	15-19	no	3.80141
474 304	474	2071606	amhara	rural	male	water not available	no	middle	male	primary	never married	yes	4-6	open	15-19	no	2.07161
523 63	523	88156	dire dawa	rural	male		no	poorest	female	primary	never married	yes	4-6	open	15-19	no	0.088156
114 396	114	51609	gambela	urban	female	water not available	no	richest	female	primary	never married	yes	>6l	pitlatrine	15-19	no	0.051609
592 137	592	24666	gambela	rural	male		no	poorest	male	primary	never married	no	4-6	open	15-19	no	0.024666
281 202	281	102977	dire dawa	rural	male		no	poorest	male	primary	never married	no	4-6	pitlatrine	15-19	no	0.102977
399 71	399	3696377	oromia	rural	male	water not available	no	richest	male	secondary	never married	yes	>6l	pitlatrine	15-19	no	3.69638
392 114	392	675903	tigray	rural	male	water is available	no	richest	male	secondary	never married	no	>6l	pitlatrine	15-19	no	0.675903
552 311	552	64051	gambela	urban	female	water not available	yes	richest	female	higher	never married	yes	1-3	pitlatrine	15-19	no	0.064051
167 475	167	2327521	amhara	rural	male	water not available	no	richer	male	primary	never married	yes	4-6	pitlatrine	15-19	no	2.32752
299 99	299	52012	gambela	rural	male	water not available	no	poorer	female	primary	currently married	yes	1-3	pitlatrine	15-19	no	0.052012
623 425	623	725746	tigray	rural	male	water not available	yes	poorer	male	primary	never married	yes	4-6	pitlatrine	15-19	no	0.725746
159 109	159	487878	addis adaba	urban	female	water is available	no	richest	male	higher	never married	yes	1-3	flush	15-19	no	0.487878
163 436	163	2195510	amhara	rural	female	water not available	no	poorer	female	primary	never married	yes	1-3	pitlatrine	15-19	no	2.19551
591 71	591	2240077	amhara	rural	male	water not available	no	middle	female	secondary	never married	no	4-6	pitlatrine	15-19	no	2.24008
405 355	405	1945926	snnpr	rural	female	water is available	no	poorer	male	primary	never married	yes	4-6	pitlatrine	15-19	no	1.94593
86 383	86	1962732	snnpr	rural	male		no	poorer	female	primary	never married	no	>6l	pitlatrine	15-19	no	1.96273
394 409	394	195805	somali	rural	male	water is available	no	poorest	female	primary	currently married	yes	1-3	pitlatrine	15-19	no	0.195805
479 425	479	716080	tigray	rural	male	water not available	no	poorer	female	primary	never married	no	>6l	pitlatrine	15-19	no	0.71608
508 467	508	96369	benishangul	rural	female	water not available	no	poorest	female	primary	formerly/ever married	yes	4-6	pitlatrine	15-19	no	0.096369
472 36	472	2081321	oromia	rural	male		no	poorer	female	primary	never married	yes	>6l	open	15-19	no	2.08132
599 201	599	31954	afar	rural	female		no	poorest	female	no education, preschool	never married	no	>6l	open	15-19	no	0.031954
42 146	42	2910484	oromia	rural	female		no	middle	female	primary	never married	yes	4-6	pitlatrine	15-19	no	2.91048
583 125	583	565191	tigray	rural	male		no	poorer	female	primary	currently married	no	>6l	pitlatrine	15-19	no	0.565191
177 390	177	2945446	snnpr	rural	male	water not available	no	poorest	female	primary	never married	no	4-6	pitlatrine	15-19	no	2.94545
518 454	518	2386985	oromia	rural	male	water not available	no	poorer	male	primary	never married	yes	>6l	pitlatrine	15-19	no	2.38699
404 46	404	457643	tigray	urban	female	water is available	no	richest	female	secondary	currently married	yes	1-3	flush	15-19	no	0.457643
521 272	521	380417	somali	rural	male		no	richer	male	primary	never married	yes	1-3	open	15-19	no	0.380417
183 57	183	77772	benishangul	rural	female	water not available	no	richer	female	secondary	never married	yes	1-3	open	15-19	no	0.077772
528 89	528	430101	tigray	rural	male		yes	poorest	male	primary	currently married	no	>6l	open	15-19	no	0.430101
282 387	282	201308	dire dawa	urban	male	water not available	no	richest	female	primary	never married	yes	4-6	pitlatrine	15-19	no	0.201308
52 46	52	3429104	amhara	rural	male	water not available	no	poorer	female	no education, preschool	currently married	no	1-3	pitlatrine	15-19	no	3.4291
304 52	304	4086427	oromia	urban	male	water not available	no	richest	male	primary	never married	no	4-6	pitlatrine	15-19	no	4.08643
616 166	616	1892131	amhara	rural	male	water not available	no	richer	male	primary	never married	no	4-6	pitlatrine	15-19	no	1.89213
530 58	530	974003	somali	rural	male		no	poorest	female	primary	never married	yes	>6l	open	15-19	no	0.974003
176 215	176	2153334	amhara	rural	male	water is available	yes	richer	female	primary	never married	no	4-6	pitlatrine	15-19	no	2.15333
165 454	165	137787	benishangul	rural	male	water is available	no	richest	male	primary	never married	yes	>6l	pitlatrine	15-19	no	0.137787
369 265	369	399324	addis adaba	urban	male	water not available	yes	richest	female	secondary	never married	yes	>6l	pitlatrine	15-19	no	0.399324
338 182	338	1571307	snnpr	rural	male		no	poorest	male	secondary	never married	no	>6l	pitlatrine	15-19	no	1.57131
274 236	274	504996	addis adaba	urban	female	water not available	yes	richest	male	secondary	never married	no	>6l	flush	15-19	no	0.504996
153 228	153	445194	addis adaba	urban	male	water is available	yes	richest	female	primary	never married	no	4-6	flush	15-19	no	0.445194
494 31	494	3035132	oromia	rural	male	water is available	no	richer	male	primary	never married	yes	>6l	pitlatrine	15-19	no	3.03513
620 47	620	32828	afar	rural	male		no	poorest	female	no education, preschool	never married	no	4-6	open	15-19	no	0.032828
526 286	526	66907	gambela	rural	male		no	richer	female	secondary	never married	no	4-6	pitlatrine	15-19	no	0.066907
105 145	105	26192	gambela	rural	male	water is available	no	middle	female	primary	currently married	yes	>6l	open	15-19	no	0.026192
481 373	481	634341	tigray	rural	male	water not available	no	middle	male	primary	never married	no	4-6	pitlatrine	15-19	no	0.634341
163 244	163	2195510	amhara	rural	male	water is available	yes	richest	male	primary	never married	yes	4-6	pitlatrine	15-19	no	2.19551
36 365	36	98119	benishangul	rural	male	water not available	no	poorest	male	primary	never married	yes	4-6	pitlatrine	15-19	no	0.098119
243 65	243	38783	gambela	rural	male		no	poorest	male	primary	never married	no	1-3	pitlatrine	15-19	no	0.038783
551 256	551	678359	tigray	rural	male	water not available	no	poorest	female	primary	currently married	no	4-6	open	15-19	no	0.678359
180 415	180	2058567	snnpr	rural	male		no	richer	female	secondary	never married	yes	4-6	pitlatrine	15-19	no	2.05857
151 427	151	62072	dire dawa	urban	female		no	richest	male	primary	never married	yes	1-3	pitlatrine	15-19	no	0.062072
259 483	259	3700856	amhara	rural	male	water not available	no	richer	female	secondary	never married	no	>6l	pitlatrine	15-19	no	3.70086
335 460	335	128060	benishangul	rural	male		no	poorer	male	primary	never married	yes	4-6	pitlatrine	15-19	no	0.12806
249 123	249	54940	afar	rural	male		no	poorest	male	primary	never married	yes	>6l	open	15-19	no	0.05494
644 161	644	65781	dire dawa	urban	male		no	richest	female	secondary	never married	no	1-3	pitlatrine	15-19	no	0.065781
42 426	42	2910484	oromia	rural	male		no	middle	male	primary	never married	no	>6l	pitlatrine	15-19	no	2.91048
137 232	137	85607	benishangul	rural	male	water not available	yes	richer	male	secondary	never married	yes	4-6	pitlatrine	15-19	no	0.085607
84 141	84	750617	tigray	urban	male	water not available	no	richest	male	higher	never married	yes	1-3	flush	15-19	no	0.750617
233 201	233	47028	gambela	rural	female		no	poorest	male	primary	never married	yes	>6l	open	15-19	no	0.047028
213 139	213	1993049	oromia	rural	male	water not available	no	richest	female	secondary	never married	yes	4-6	pitlatrine	15-19	no	1.99305
557 189	557	74956	dire dawa	rural	male		no	middle	female	secondary	never married	yes	>6l	pitlatrine	15-19	no	0.074956
58 475	58	34790	harari	urban	female		no	richest	female	secondary	never married	no	1-3	pitlatrine	15-19	no	0.03479
381 181	381	23951	harari	rural	male		no	richest	female	primary	never married	yes	4-6	pitlatrine	15-19	no	0.023951
624 73	624	4042404	amhara	urban	male	water is available	yes	richest	male	secondary	never married	no	4-6	pitlatrine	15-19	no	4.0424
5 26	5	67639	dire dawa	urban	female		no	richest	female	primary	never married	no	>6l	pitlatrine	15-19	no	0.067639
258 330	258	846479	tigray	rural	male		no	poorer	male	primary	never married	yes	>6l	open	15-19	no	0.846479
341 358	341	628895	tigray	rural	female	water not available	no	poorer	male	primary	never married	yes	>6l	open	15-19	no	0.628895
557 316	557	74956	dire dawa	rural	male		no	middle	female	secondary	currently married	yes	4-6	pitlatrine	15-19	no	0.074956
419 155	419	37233	harari	rural	male		yes	poorer	male	primary	never married	yes	4-6	open	15-19	no	0.037233
129 441	129	556455	tigray	rural	male	water is available	no	middle	female	primary	never married	yes	>6l	pitlatrine	15-19	no	0.556455
512 385	512	1361969	amhara	rural	male	water not available	no	poorer	female	secondary	never married	no	>6l	open	15-19	no	1.36197
111 56	111	59774	dire dawa	urban	female	water not available	no	richest	female	primary	never married	no	1-3	pitlatrine	15-19	no	0.059774
432 86	432	3902312	oromia	rural	male		no	poorer	male	primary	never married	yes	1-3	open	15-19	no	3.90231
192 144	192	158247	afar	rural	female	water not available	no	poorest	female	no education, preschool	currently married	no	1-3	open	15-19	no	0.158247
597 279	597	836591	tigray	urban	female	water not available	no	richest	female	secondary	never married	no	4-6	pitlatrine	15-19	no	0.836591
447 454	447	2930230	oromia	rural	male		no	poorer	female	no education, preschool	never married	no	>6l	pitlatrine	15-19	no	2.93023
390 18	390	61923	dire dawa	urban	female	water not available	yes	richest	male	primary	never married	yes	4-6	pitlatrine	15-19	no	0.061923
177 486	177	2945446	snnpr	rural	female	water is available	no	middle	female	primary	never married	yes	>6l	pitlatrine	15-19	no	2.94545
527 200	527	280675	somali	rural	female		no	poorest	male	no education, preschool	never married	yes	1-3	pitlatrine	15-19	no	0.280675
521 356	521	380417	somali	rural	male		no	middle	male	secondary	never married	yes	>6l	pitlatrine	15-19	no	0.380417
421 172	421	129292	afar	urban	male		no	richest	female	secondary	never married	no	>6l	pitlatrine	15-19	no	0.129292
460 251	460	1997902	amhara	rural	male	water not available	no	richest	female	primary	never married	yes	>6l	pitlatrine	15-19	no	1.9979
604 371	604	673241	tigray	rural	male		no	poorest	male	primary	never married	yes	1-3	open	15-19	no	0.673241
440 486	440	211474	afar	urban	male	water not available	no	richest	female	primary	currently married	no	1-3	pitlatrine	15-19	no	0.211474
605 335	605	866798	tigray	urban	male		no	richest	male	secondary	never married	yes	4-6	flush	15-19	no	0.866798
267 388	267	2281967	amhara	rural	male	water not available	no	poorer	male	no education, preschool	never married	yes	>6l	open	15-19	no	2.28197
129 196	129	556455	tigray	rural	male	water not available	no	middle	female	secondary	never married	yes	4-6	pitlatrine	15-19	no	0.556455
196 220	196	554134	tigray	rural	male		no	poorer	female	primary	never married	yes	4-6	open	15-19	no	0.554134
608 372	608	417874	addis adaba	urban	male	water not available	no	richest	female	primary	never married	yes	4-6	pitlatrine	15-19	no	0.417874
193 349	193	135458	benishangul	urban	male	water is available	no	richest	female	primary	never married	no	4-6	pitlatrine	15-19	no	0.135458
63 372	63	40593	gambela	urban	male	water not available	no	richest	male	secondary	never married	no	1-3	pitlatrine	15-19	no	0.040593
236 365	236	633778	addis adaba	urban	female	water not available	no	richest	female	secondary	never married	no	4-6	open	15-19	no	0.633778
280 258	280	2377356	oromia	rural	male	water is available	no	richer	male	primary	never married	no	>6l	pitlatrine	15-19	no	2.37736
1 410	1	5056023	oromia	rural	male		no	middle	male	primary	never married	no	>6l	pitlatrine	15-19	no	5.05602
383 361	383	40366	harari	rural	male		no	richer	female	secondary	never married	no	>6l	pitlatrine	15-19	no	0.040366
311 223	311	80393	dire dawa	rural	male		no	poorest	female	primary	never married	yes	4-6	open	15-19	no	0.080393
277 252	277	464165	somali	urban	female	water not available	no	richest	female	no education, preschool	never married	no	>6l	pitlatrine	15-19	no	0.464165
344 35	344	62622	afar	rural	female		no	poorest	female	primary	never married	yes	>6l	open	15-19	no	0.062622
247 254	247	542529	addis adaba	urban	female	water not available	no	richest	female	higher	never married	no	4-6	flush	15-19	no	0.542529
544 244	544	26313	afar	rural	male		no	poorest	female	no education, preschool	formerly/ever married	yes	>6l	open	15-19	no	0.026313
26 92	26	3038250	oromia	rural	female		no	richer	female	primary	never married	yes	>6l	pitlatrine	15-19	no	3.03825
587 79	587	38580	harari	urban	female		no	richest	female	primary	never married	no	4-6	pitlatrine	15-19	no	0.03858
479 453	479	716080	tigray	rural	female	water not available	no	poorest	male	primary	never married	no	>6l	open	15-19	no	0.71608
187 377	187	231928	somali	rural	female		no	poorest	female	primary	never married	yes	4-6	open	15-19	no	0.231928
487 485	487	547038	addis adaba	urban	female		no	richest	female	secondary	never married	yes	4-6	pitlatrine	15-19	no	0.547038
11 214	11	448489	addis adaba	urban	male		no	richest	female	secondary	never married	no	4-6	pitlatrine	15-19	no	0.448489
97 448	97	615702	tigray	urban	female	water is available	no	richest	female	secondary	never married	yes	4-6	pitlatrine	15-19	no	0.615702
84 463	84	750617	tigray	urban	male	water is available	no	richest	male	secondary	never married	yes	1-3	flush	15-19	no	0.750617
306 475	306	1602582	snnpr	rural	male		no	middle	male	primary	never married	yes	1-3	pitlatrine	15-19	no	1.60258
359 173	359	1299166	snnpr	rural	female	water not available	no	middle	female	primary	never married	no	4-6	pitlatrine	15-19	no	1.29917
498 265	498	1572357	amhara	rural	male	water is available	no	poorer	male	no education, preschool	never married	yes	>6l	pitlatrine	15-19	no	1.57236
185 408	185	75692	dire dawa	urban	male		no	richest	female	primary	never married	no	>6l	pitlatrine	15-19	no	0.075692
603 7	603	41861	gambela	rural	female		no	poorest	male	secondary	never married	yes	4-6	open	15-19	no	0.041861
96 340	96	325953	somali	rural	male		no	poorest	male	primary	never married	yes	>6l	open	15-19	no	0.325953
595 380	595	120387	benishangul	rural	male	water is available	no	middle	female	secondary	never married	yes	4-6	pitlatrine	15-19	no	0.120387
352 282	352	67639	dire dawa	urban	male		no	richest	male	primary	never married	yes	4-6	pitlatrine	15-19	no	0.067639
225 174	225	436169	addis adaba	urban	male	water not available	yes	richest	female	secondary	never married	yes	4-6	pitlatrine	15-19	no	0.436169
318 8	318	124314	somali	rural	male		no	poorest	male	higher	never married	yes	>6l	pitlatrine	15-19	no	0.124314
369 370	369	399324	addis adaba	urban	female	water not available	yes	richest	male	secondary	never married	yes	4-6	other	15-19	no	0.399324
100 356	100	511983	addis adaba	urban	female	water not available	no	richest	female	no education, preschool	never married	yes	4-6	pitlatrine	15-19	no	0.511983
502 239	502	1700622	snnpr	rural	male	water is available	no	middle	male	primary	never married	yes	4-6	other	15-19	no	1.70062
431 254	431	2496689	amhara	rural	male		no	middle	female	no education, preschool	never married	no	>6l	open	15-19	no	2.49669
314 363	314	361805	addis adaba	urban	male	water not available	no	richest	female	higher	never married	yes	>6l	pitlatrine	15-19	no	0.361805
182 255	182	1982834	snnpr	rural	male	water is available	yes	richest	male	primary	never married	yes	>6l	pitlatrine	15-19	no	1.98283
57 481	57	333361	somali	urban	male		no	richest	male	primary	never married	no	>6l	pitlatrine	15-19	no	0.333361
306 468	306	1602582	snnpr	rural	male	water not available	yes	richest	female	secondary	never married	no	>6l	pitlatrine	15-19	no	1.60258
478 356	478	2090354	amhara	rural	male	water not available	no	richer	male	primary	never married	yes	4-6	pitlatrine	15-19	no	2.09035
637 40	637	2125559	amhara	rural	male	water not available	yes	richer	male	primary	never married	yes	4-6	pitlatrine	15-19	no	2.12556
287 382	287	641964	addis adaba	urban	male	water not available	no	richest	female	primary	never married	no	4-6	pitlatrine	15-19	no	0.641964
596 239	596	165487	afar	rural	female	water not available	no	poorest	female	primary	never married	no	4-6	open	15-19	no	0.165487
441 68	441	97064	dire dawa	rural	male	water not available	no	poorer	male	primary	never married	yes	>6l	open	15-19	no	0.097064
306 191	306	1602582	snnpr	rural	female	water is available	no	middle	female	secondary	never married	no	4-6	pitlatrine	15-19	no	1.60258
406 201	406	1964507	snnpr	rural	male		no	richest	female	primary	never married	yes	>6l	pitlatrine	15-19	no	1.96451
514 25	514	65236	dire dawa	urban	male	water not available	yes	richest	female	primary	never married	yes	4-6	pitlatrine	15-19	no	0.065236
280 36	280	2377356	oromia	rural	male	water not available	no	middle	male	primary	never married	no	>6l	pitlatrine	15-19	no	2.37736
8 94	8	256824	somali	rural	male	water not available	no	poorest	female	no education, preschool	never married	yes	>6l	open	15-19	no	0.256824
238 126	238	39568	harari	rural	male		no	richer	male	primary	never married	no	>6l	pitlatrine	15-19	no	0.039568
99 69	99	523479	tigray	rural	male		no	middle	male	no education, preschool	never married	yes	>6l	open	15-19	no	0.523479
45 313	45	618830	tigray	rural	male		no	poorer	male	secondary	never married	yes	>6l	open	15-19	no	0.61883
268 387	268	851284	tigray	urban	female		no	richest	male	primary	never married	yes	1-3	pitlatrine	15-19	no	0.851284
595 109	595	120387	benishangul	rural	male		no	richer	female	primary	never married	yes	4-6	pitlatrine	15-19	no	0.120387
284 346	284	36460	gambela	urban	female	water is available	yes	poorer	female	primary	never married	yes	1-3	open	15-19	no	0.03646
46 364	46	34906	gambela	rural	male		no	poorest	female	primary	currently married	yes	1-3	other	15-19	no	0.034906
328 272	328	242298	somali	rural	male		no	poorest	male	no education, preschool	never married	no	>6l	open	15-19	no	0.242298
332 266	332	188913	afar	urban	male	water not available	no	richest	male	secondary	never married	no	>6l	pitlatrine	15-19	no	0.188913
273 163	273	68228	dire dawa	urban	female	water not available	no	richest	male	secondary	never married	no	>6l	pitlatrine	15-19	no	0.068228
574 241	574	2953151	oromia	rural	female	water not available	no	richer	male	primary	never married	yes	4-6	pitlatrine	15-19	no	2.95315
247 455	247	542529	addis adaba	urban	male	water is available	no	richest	female	primary	formerly/ever married	yes	4-6	flush	15-19	no	0.542529
432 370	432	3902312	oromia	rural	female		no	middle	female	no education, preschool	currently married	no	4-6	other	15-19	no	3.90231
97 25	97	615702	tigray	urban	female	water is available	no	poorer	female	primary	never married	yes	4-6	pitlatrine	15-19	no	0.615702
131 296	131	3177653	oromia	rural	male	water is available	yes	richer	male	primary	never married	no	>6l	pitlatrine	15-19	no	3.17765
575 460	575	823082	tigray	rural	male	water not available	yes	poorer	male	primary	never married	yes	4-6	open	15-19	no	0.823082
347 138	347	1690301	snnpr	rural	female		no	middle	male	secondary	never married	no	1-3	pitlatrine	15-19	no	1.6903
186 337	186	152763	somali	rural	male	water is available	no	middle	male	primary	never married	yes	1-3	open	15-19	no	0.152763
218 343	218	2235704	amhara	rural	male	water not available	no	middle	male	primary	never married	yes	>6l	open	15-19	no	2.2357
110 425	110	651702	addis adaba	urban	male	water not available	yes	richest	female	higher	never married	no	4-6	pitlatrine	15-19	no	0.651702
275 173	275	144672	benishangul	rural	male	water is available	no	richer	male	secondary	never married	yes	>6l	pitlatrine	15-19	no	0.144672
144 74	144	352042	addis adaba	urban	female	water is available	no	richest	female	higher	never married	yes	4-6	pitlatrine	15-19	no	0.352042
595 345	595	120387	benishangul	rural	male	water is available	no	middle	female	secondary	never married	yes	4-6	pitlatrine	15-19	no	0.120387
314 276	314	361805	addis adaba	urban	male	water is available	no	richest	female	secondary	never married	no	>6l	pitlatrine	15-19	no	0.361805
420 366	420	1839051	snnpr	rural	male	water not available	no	middle	female	primary	never married	yes	>6l	pitlatrine	15-19	no	1.83905
24 287	24	2276910	amhara	rural	female		no	poorer	female	primary	never married	yes	1-3	open	15-19	no	2.27691
584 11	584	612920	tigray	rural	female		no	poorest	male	primary	never married	yes	4-6	open	15-19	no	0.61292
467 130	467	117924	dire dawa	urban	female		no	richest	male	secondary	never married	no	1-3	pitlatrine	15-19	no	0.117924
584 261	584	612920	tigray	rural	male	water is available	no	poorer	female	primary	currently married	no	4-6	open	15-19	no	0.61292
636 457	636	642419	tigray	rural	female		no	poorest	female	secondary	never married	yes	1-3	open	15-19	no	0.642419
320 408	320	155514	benishangul	rural	male		no	poorer	female	primary	currently married	no	4-6	pitlatrine	15-19	no	0.155514
163 402	163	2195510	amhara	rural	male	water not available	yes	poorer	male	primary	never married	yes	>6l	open	15-19	no	2.19551
563 483	563	136418	benishangul	rural	male	water not available	no	poorer	female	secondary	never married	no	>6l	pitlatrine	15-19	no	0.136418
26 149	26	3038250	oromia	rural	male		yes	middle	female	primary	never married	yes	>6l	pitlatrine	15-19	no	3.03825
146 10	146	185564	somali	rural	male	water not available	no	poorest	male	no education, preschool	never married	yes	>6l	open	15-19	no	0.185564
586 362	586	1414466	oromia	rural	male	water is available	no	richest	female	primary	never married	no	>6l	pitlatrine	15-19	no	1.41447
45 405	45	618830	tigray	rural	female		no	poorer	male	primary	never married	no	4-6	open	15-19	no	0.61883
12 345	12	2087984	snnpr	rural	male		no	middle	female	primary	never married	no	>6l	pitlatrine	15-19	no	2.08798
551 49	551	678359	tigray	rural	male		no	poorest	female	primary	currently married	yes	>6l	open	15-19	no	0.678359
306 279	306	1602582	snnpr	rural	male		no	poorest	male	primary	never married	yes	4-6	pitlatrine	15-19	no	1.60258
609 266	609	3487572	oromia	rural	female		no	middle	male	primary	never married	yes	>6l	pitlatrine	15-19	no	3.48757
358 170	358	92626	somali	urban	male		no	richer	male	no education, preschool	never married	no	>6l	pitlatrine	15-19	no	0.092626
243 281	243	38783	gambela	rural	male	water not available	no	middle	male	primary	never married	yes	>6l	pitlatrine	15-19		0.038783
139 134	139	2892688	oromia	rural	male	water not available	no	poorer	female	primary	never married	yes	>6l	open	15-19	no	2.89269
78 161	78	660957	tigray	rural	male	water not available	no	poorer	female	primary	currently married	yes	4-6	open	15-19	no	0.660957
105 427	105	26192	gambela	rural	female	water not available	no	poorest	female	primary	currently married	no	4-6	open	15-19	no	0.026192
391 344	391	1446939	oromia	urban	male	water not available	no	richest	female	no education, preschool	never married	no	1-3	pitlatrine	15-19	no	1.44694
553 383	553	129601	somali	urban	female	water is available	no	richest	female	primary	never married	yes	>6l	flush	15-19	no	0.129601
466 333	466	1703303	snnpr	rural	male		no	poorest	female	no education, preschool	currently married	yes	4-6	open	15-19	no	1.7033
514 274	514	65236	dire dawa	urban	female		no	richest	female	no education, preschool	never married	no	4-6	pitlatrine	15-19	no	0.065236
398 454	398	3634332	oromia	rural	male	water not available	no	middle	female	no education, preschool	never married	yes	4-6	pitlatrine	15-19	no	3.63433
622 138	622	46673	harari	rural	male		no	poorer	female	secondary	never married	yes	4-6	open	15-19	no	0.046673
279 3	279	1814675	amhara	rural	male		no	poorest	female	primary	never married	yes	>6l	open	15-19	no	1.81467
27 340	27	59764	dire dawa	urban	male		no	richest	female	no education, preschool	never married	no	>6l	pitlatrine	15-19	no	0.059764
448 439	448	40382	gambela	rural	male	water is available	no	richer	male	primary	never married	no	1-3	pitlatrine	15-19	no	0.040382
583 271	583	565191	tigray	rural	male		no	poorest	male	primary	never married	no	>6l	open	15-19	no	0.565191
97 52	97	615702	tigray	urban	female	water is available	no	middle	female	secondary	never married	yes	1-3	pitlatrine	15-19	no	0.615702
76 131	76	1626397	snnpr	rural	male		no	poorer	female	primary	currently married	no	1-3	pitlatrine	15-19	no	1.6264
328 177	328	242298	somali	rural	female		no	poorest	male	no education, preschool	never married	yes	4-6	open	15-19	no	0.242298
470 51	470	1609369	snnpr	rural	male		no	richer	male	primary	never married	yes	4-6	pitlatrine	15-19		1.60937
581 128	581	246340	benishangul	rural	male		no	poorest	female	primary	never married	no	4-6	open	15-19	no	0.24634
140 137	140	82464	dire dawa	urban	male	water is available	no	richest	female	primary	never married	no	>6l	pitlatrine	15-19	no	0.082464
342 162	342	1236676	snnpr	rural	male	water not available	no	poorest	female	no education, preschool	never married	no	>6l	pitlatrine	15-19	no	1.23668
281 105	281	102977	dire dawa	rural	female		no	poorer	female	primary	never married	yes	4-6	pitlatrine	15-19	no	0.102977
47 269	47	55436	gambela	urban	female	water not available	no	richest	female	primary	never married	yes	>6l	pitlatrine	15-19	no	0.055436
385 39	385	57727	dire dawa	urban	female	water is available	no	richest	female	primary	never married	no	>6l	pitlatrine	15-19	no	0.057727
459 78	459	44599	gambela	rural	male	water not available	no	richer	female	primary	never married	yes	4-6	pitlatrine	15-19	no	0.044599
541 271	541	154673	benishangul	rural	male	water not available	no	richer	female	primary	never married	no	4-6	pitlatrine	15-19	no	0.154673
174 17	174	1719206	snnpr	rural	male		no	richer	male	primary	never married	yes	>6l	open	15-19	no	1.71921
153 427	153	445194	addis adaba	urban	male	water not available	no	richest	male	higher	never married	no	1-3	pitlatrine	15-19	no	0.445194
163 351	163	2195510	amhara	rural	male		no	richer	female	primary	formerly/ever married	no	4-6	open	15-19	no	2.19551
631 257	631	60799	dire dawa	urban	male		no	richest	male	secondary	never married	no	1-3	pitlatrine	15-19	no	0.060799
528 161	528	430101	tigray	rural	male		no	poorest	female	no education, preschool	currently married	yes	>6l	open	15-19	no	0.430101
456 473	456	2324733	amhara	rural	male	water not available	no	poorest	male	no education, preschool	never married	yes	4-6	open	15-19	no	2.32473
493 133	493	63847	dire dawa	urban	male	water not available	no	richest	female	primary	currently married	no	1-3	pitlatrine	15-19	no	0.063847
174 81	174	1719206	snnpr	rural	male	water not available	no	richer	male	primary	never married	yes	4-6	pitlatrine	15-19	no	1.71921
578 220	578	2521515	oromia	rural	male	water not available	no	richest	female	primary	never married	no	4-6	pitlatrine	15-19	no	2.52151
493 240	493	63847	dire dawa	urban	male		yes	richest	female	secondary	never married	no	1-3	pitlatrine	15-19	no	0.063847
107 153	107	394592	addis adaba	urban	male	water is available	no	richest	female	secondary	never married	no	4-6	pitlatrine	15-19	no	0.394592
96 383	96	325953	somali	rural	male	water is available	no	poorest	male	primary	never married	yes	>6l	open	15-19	no	0.325953
148 59	148	1988677	snnpr	rural	male		no	richer	male	primary	never married	yes	1-3	open	15-19	no	1.98868
468 258	468	1552004	snnpr	rural	male	water not available	no	richer	male	primary	never married	no	>6l	pitlatrine	15-19	no	1.552
358 3	358	92626	somali	urban	female		no	richer	male	primary	never married	yes	>6l	pitlatrine	15-19		0.092626
46 384	46	34906	gambela	rural	male	water not available	no	richer	female	primary	never married	yes	4-6	pitlatrine	15-19	no	0.034906
118 375	118	3138820	oromia	rural	male	water is available	no	richer	female	primary	never married	yes	4-6	pitlatrine	15-19	no	3.13882
110 90	110	651702	addis adaba	urban	male	water not available	yes	richest	male	primary	never married	no	>6l	pitlatrine	15-19	no	0.651702
350 118	350	2089101	amhara	rural	male	water not available	no	middle	female	primary	currently married	no	>6l	pitlatrine	15-19	no	2.0891
486 358	486	2022953	oromia	rural	female		no	middle	female	primary	never married	yes	4-6	pitlatrine	15-19	no	2.02295
616 165	616	1892131	amhara	rural	male	water is available	no	richer	female	secondary	never married	yes	4-6	pitlatrine	15-19	no	1.89213
634 212	634	1139371	snnpr	rural	male	water not available	yes	richest	female	secondary	never married	yes	>6l	pitlatrine	15-19	no	1.13937
394 19	394	195805	somali	rural	female		no	poorer	female	primary	currently married	yes	1-3	pitlatrine	15-19	no	0.195805
533 78	533	147823	benishangul	urban	male	water not available	no	richer	female	secondary	never married	yes	4-6	pitlatrine	15-19	no	0.147823
314 39	314	361805	addis adaba	urban	male	water is available	no	richest	female	primary	never married	no	>6l	flush	15-19	no	0.361805
249 99	249	54940	afar	rural	male		no	poorest	female	no education, preschool	currently married	yes	>6l	open	15-19	no	0.05494
87 418	87	1721753	snnpr	rural	male	water not available	no	middle	female	primary	never married	no	>6l	pitlatrine	15-19	no	1.72175
560 64	560	465391	addis adaba	urban	male	water is available	yes	richest	female	primary	never married	no	4-6	flush	15-19	no	0.465391
38 229	38	1954124	amhara	rural	male	water not available	no	poorer	female	no education, preschool	never married	yes	>6l	open	15-19	no	1.95412
365 195	365	1334971	snnpr	rural	male	water not available	no	middle	male	primary	never married	yes	>6l	pitlatrine	15-19	no	1.33497
244 177	244	73750	benishangul	rural	female	water not available	no	poorer	female	primary	never married	yes	1-3	pitlatrine	15-19	no	0.07375
617 229	617	1931905	amhara	rural	male	water not available	no	richer	male	primary	never married	yes	4-6	pitlatrine	15-19	no	1.93191
524 481	524	2429426	oromia	rural	male		no	richest	male	primary	never married	no	4-6	pitlatrine	15-19	no	2.42943
235 15	235	43364	afar	rural	female		no	poorest	female	no education, preschool	currently married	yes	1-3	open	15-19	no	0.043364
481 418	481	634341	tigray	rural	male	water is available	no	middle	female	secondary	never married	yes	>6l	open	15-19	no	0.634341
301 57	301	241730	somali	rural	female		no	poorest	male	primary	never married	yes	>6l	pitlatrine	15-19	no	0.24173
109 173	109	2115029	amhara	rural	male	water not available	no	middle	female	primary	never married	no	>6l	open	15-19	no	2.11503
178 2	178	33503	afar	rural	male		no	poorest	female	no education, preschool	never married	yes	1-3	open	15-19	no	0.033503
635 264	635	618261	addis adaba	urban	male	water not available	no	richest	female	primary	never married	no	4-6	other	15-19	no	0.618261
517 61	517	2454351	oromia	rural	female	water not available	no	richer	male	primary	never married	no	4-6	open	15-19	no	2.45435
115 28	115	42522	harari	rural	male	water not available	no	richest	female	secondary	never married	yes	>6l	pitlatrine	15-19	no	0.042522
589 406	589	1992831	oromia	rural	male		no	richer	male	primary	never married	yes	4-6	pitlatrine	15-19	no	1.99283
193 365	193	135458	benishangul	urban	male	water not available	no	richest	female	secondary	currently married	no	1-3	pitlatrine	15-19	no	0.135458
419 100	419	37233	harari	rural	male		yes	middle	female	no education, preschool	currently married	yes	1-3	flush	15-19	no	0.037233
490 419	490	126178	somali	rural	male		yes	richer	female	primary	never married	yes	>6l	pitlatrine	15-19	no	0.126178
345 5	345	1594492	amhara	rural	male	water not available	yes	richer	female	primary	never married	no	>6l	pitlatrine	15-19	no	1.59449
627 470	627	2033276	amhara	rural	male	water not available	no	middle	male	secondary	never married	no	4-6	open	15-19	no	2.03328
428 466	428	608087	addis adaba	urban	female	water not available	no	richest	male	secondary	never married	no	>6l	pitlatrine	15-19	no	0.608087
589 480	589	1992831	oromia	rural	female		no	richer	male	secondary	never married	yes	4-6	pitlatrine	15-19	no	1.99283
260 7	260	9576	gambela	rural	male		no	poorest	female	primary	never married	yes	>6l	open	15-19	no	0.009576
395 175	395	116257	benishangul	rural	male	water not available	no	poorer	female	no education, preschool	never married	no	>6l	pitlatrine	15-19	no	0.116257
375 12	375	2065442	amhara	rural	male	water not available	no	middle	male	secondary	never married	no	>6l	pitlatrine	15-19	no	2.06544
348 261	348	37103	afar	rural	male		no	poorest	male	primary	never married	yes	>6l	open	15-19	no	0.037103
450 483	450	1870175	snnpr	rural	male		no	poorest	female	primary	never married	no	4-6	pitlatrine	15-19	no	1.87018
518 454	518	2386985	oromia	rural	male	water not available	no	poorer	female	primary	never married	no	>6l	pitlatrine	15-19	no	2.38699
396 468	396	25580	harari	urban	male	water is available	no	richest	female	secondary	never married	no	>6l	pitlatrine	15-19	no	0.02558
641 176	641	458999	somali	rural	male	water is available	no	poorer	female	secondary	currently married	yes	1-3	open	15-19	no	0.458999
484 292	484	193605	afar	rural	male	water not available	no	poorest	female	no education, preschool	currently married	no	>6l	open	15-19	no	0.193605
336 343	336	77318	afar	rural	male		yes	poorest	male	no education, preschool	never married	yes	4-6	open	15-19	no	0.077318
403 482	403	2451610	amhara	rural	female	water not available	no	richer	male	primary	never married	yes	1-3	pitlatrine	15-19	no	2.45161
574 481	574	2953151	oromia	rural	male		yes	richest	female	secondary	never married	yes	>6l	pitlatrine	15-19	no	2.95315
285 34	285	152050	benishangul	rural	female	water is available	no	poorer	male	higher	never married	no	1-3	pitlatrine	15-19	no	0.15205
17 125	17	174933	benishangul	urban	male	water is available	no	richest	female	primary	never married	no	4-6	pitlatrine	15-19	no	0.174933
539 359	539	472252	addis adaba	urban	female	water is available	no	richest	female	primary	never married	yes	>6l	open	15-19	no	0.472252
575 472	575	823082	tigray	rural	male	water not available	no	poorer	male	primary	never married	yes	>6l	pitlatrine	15-19	no	0.823082
597 274	597	836591	tigray	urban	male	water not available	no	richest	female	higher	never married	no	4-6	pitlatrine	15-19	no	0.836591
538 197	538	929147	tigray	urban	male		no	poorest	male	secondary	never married	yes	>6l	open	15-19	no	0.929147
199 152	199	1861638	amhara	rural	male	water not available	no	poorer	male	primary	never married	no	>6l	open	15-19	no	1.86164
1 279	1	5056023	oromia	rural	male		no	poorer	female	no education, preschool	never married	no	>6l	pitlatrine	15-19	no	5.05602
74 215	74	69894	dire dawa	urban	male	water not available	no	richest	female	primary	never married	no	4-6	pitlatrine	15-19	no	0.069894
465 30	465	33573	gambela	rural	male		yes	richest	male	primary	never married	no	4-6	pitlatrine	15-19	no	0.033573
139 219	139	2892688	oromia	rural	male		no	poorer	female	primary	never married	no	>6l	open	15-19	no	2.89269
506 196	506	3581670	oromia	rural	male		no	poorest	female	no education, preschool	formerly/ever married	yes	>6l	open	15-19	no	3.58167
77 298	77	102811	somali	rural	female		no	poorest	female	no education, preschool	never married	yes	4-6	open	15-19	no	0.102811
491 252	491	286450	somali	urban	female		no	poorest	male	primary	never married	yes	>6l	pitlatrine	15-19	no	0.28645
549 112	549	85401	gambela	urban	male	water not available	no	richest	male	primary	never married	no	1-3	pitlatrine	15-19	no	0.085401
106 278	106	24061	gambela	rural	male	water not available	no	poorest	female	primary	currently married	no	4-6	open	15-19	no	0.024061
512 315	512	1361969	amhara	rural	male	water not available	no	middle	female	primary	currently married	yes	4-6	open	15-19	no	1.36197
158 222	158	2269222	amhara	rural	male	water not available	no	richer	female	primary	never married	no	>6l	pitlatrine	15-19	no	2.26922
187 407	187	231928	somali	rural	female		no	poorest	male	primary	never married	yes	4-6	open	15-19	no	0.231928
415 255	415	57036	benishangul	rural	male	water not available	no	middle	male	primary	never married	yes	4-6	pitlatrine	15-19	no	0.057036
157 169	157	38752	harari	urban	female		no	richest	female	secondary	never married	no	1-3	pitlatrine	15-19	no	0.038752
299 399	299	52012	gambela	rural	male		no	richer	female	primary	never married	no	4-6	pitlatrine	15-19	no	0.052012
561 382	561	215048	somali	rural	male	water not available	yes	poorest	male	primary	never married	yes	>6l	open	15-19	yes	0.215048
503 346	503	2000276	snnpr	rural	male		no	richest	female	primary	never married	no	4-6	pitlatrine	15-19	no	2.00028
457 305	457	146454	benishangul	rural	female		no	poorest	female	primary	never married	no	4-6	open	15-19	no	0.146454
85 59	85	889926	somali	rural	female	water not available	no	richer	male	primary	never married	yes	>6l	pitlatrine	15-19	no	0.889926
621 246	621	93344	benishangul	rural	male	water is available	no	poorer	female	primary	never married	no	1-3	pitlatrine	15-19	no	0.093344
208 26	208	298127	somali	rural	male		no	poorest	female	no education, preschool	never married	yes	>6l	open	15-19	no	0.298127
608 177	608	417874	addis adaba	urban	female	water not available	no	richest	female	secondary	never married	no	4-6	pitlatrine	15-19	no	0.417874
211 204	211	554121	addis adaba	urban	male	water not available	no	richest	female	higher	never married	yes	4-6	pitlatrine	15-19	no	0.554121
202 403	202	59803	dire dawa	urban	male		no	richest	female	primary	never married	no	4-6	pitlatrine	15-19	no	0.059803
406 461	406	1964507	snnpr	rural	male	water is available	no	richer	female	primary	never married	yes	4-6	pitlatrine	15-19	no	1.96451
216 365	216	916676	snnpr	rural	female		no	poorer	female	primary	never married	no	4-6	pitlatrine	15-19	no	0.916676
447 233	447	2930230	oromia	rural	female	water not available	no	richer	female	primary	currently married	no	>6l	pitlatrine	15-19	no	2.93023
238 76	238	39568	harari	rural	female		no	poorer	male	primary	never married	no	4-6	open	15-19	no	0.039568
269 97	269	415712	somali	rural	female	water not available	no	poorest	female	no education, preschool	never married	yes	4-6	pitlatrine	15-19	no	0.415712
113 240	113	1561547	snnpr	rural	male		no	poorer	female	primary	never married	no	>6l	pitlatrine	15-19	no	1.56155
185 446	185	75692	dire dawa	urban	male		no	poorer	male	primary	never married	yes	>6l	pitlatrine	15-19	no	0.075692
382 328	382	2405163	amhara	rural	male		no	richer	male	primary	never married	yes	>6l	pitlatrine	15-19	no	2.40516
273 81	273	68228	dire dawa	urban	female	water is available	no	richest	female	no education, preschool	formerly/ever married	yes	1-3	flush	15-19	no	0.068228
428 222	428	608087	addis adaba	urban	male	water is available	no	richest	male	secondary	never married	no	>6l	pitlatrine	15-19	no	0.608087
162 241	162	1589651	snnpr	rural	male	water is available	no	middle	female	primary	never married	yes	4-6	pitlatrine	15-19	no	1.58965
644 166	644	65781	dire dawa	urban	female		no	richest	female	primary	never married	no	1-3	pitlatrine	15-19	no	0.065781
121 451	121	2171282	amhara	rural	male		no	richer	male	primary	never married	yes	4-6	pitlatrine	15-19	no	2.17128
92 241	92	275852	somali	rural	male		no	middle	female	primary	never married	yes	>6l	pitlatrine	15-19	no	0.275852
168 76	168	84320	gambela	urban	male	water not available	no	richest	female	secondary	currently married	yes	4-6	pitlatrine	15-19	no	0.08432
502 438	502	1700622	snnpr	rural	male	water is available	no	richer	female	primary	never married	no	4-6	pitlatrine	15-19	no	1.70062
347 122	347	1690301	snnpr	rural	female		no	poorest	female	primary	never married	no	1-3	pitlatrine	15-19	no	1.6903
106 386	106	24061	gambela	rural	female		no	poorest	male	secondary	never married	yes	>6l	flush	15-19	no	0.024061
112 461	112	528899	addis adaba	urban	female	water not available	no	richest	male	primary	never married	no	4-6	pitlatrine	15-19	no	0.528899
489 53	489	2426024	oromia	rural	male		no	middle	female	primary	formerly/ever married	yes	4-6	pitlatrine	15-19	no	2.42602
266 46	266	19505	gambela	rural	male		no	poorest	male	primary	never married	yes	1-3	open	15-19	no	0.019505
510 218	510	2702647	oromia	rural	female		no	poorest	male	primary	never married	yes	4-6	open	15-19	no	2.70265
359 218	359	1299166	snnpr	rural	male		no	richer	female	primary	never married	yes	4-6	pitlatrine	15-19	no	1.29917
159 50	159	487878	addis adaba	urban	male	water is available	no	richest	female	primary	currently married	no	4-6	flush	15-19	no	0.487878
383 326	383	40366	harari	rural	female		no	richer	male	primary	never married	yes	4-6	pitlatrine	15-19	no	0.040366
371 107	371	55320	gambela	rural	male	water not available	no	richest	male	primary	never married	yes	>6l	pitlatrine	15-19	no	0.05532
425 252	425	2385588	amhara	rural	male	water not available	no	poorest	male	no education, preschool	never married	no	>6l	open	15-19	no	2.38559
410 421	410	1533218	amhara	rural	male	water is available	no	middle	female	primary	never married	yes	4-6	open	15-19	no	1.53322
617 71	617	1931905	amhara	rural	female	water not available	yes	middle	female	primary	never married	yes	1-3	pitlatrine	15-19	no	1.93191
352 36	352	67639	dire dawa	urban	female		yes	richest	male	primary	never married	no	4-6	flush	15-19	no	0.067639
314 276	314	361805	addis adaba	urban	male	water is available	no	richest	female	higher	never married	yes	>6l	pitlatrine	15-19	no	0.361805
262 355	262	1790774	snnpr	rural	male		no	poorer	female	primary	never married	no	4-6	pitlatrine	15-19	no	1.79077
641 378	641	458999	somali	rural	male	water is available	no	poorest	female	secondary	currently married	no	1-3	open	15-19	no	0.458999
334 402	334	123277	afar	rural	female		yes	poorest	female	primary	currently married	no	>6l	open	15-19	no	0.123277
565 52	565	1963884	snnpr	rural	female		no	richer	female	primary	never married	yes	4-6	pitlatrine	15-19	no	1.96388
24 102	24	2276910	amhara	rural	male	water not available	no	richer	male	primary	never married	yes	4-6	pitlatrine	15-19	no	2.27691
218 343	218	2235704	amhara	rural	male	water not available	no	middle	female	primary	never married	yes	>6l	open	15-19	no	2.2357
144 32	144	352042	addis adaba	urban	male		no	richest	male	higher	never married	no	>6l	open	15-19	no	0.352042
334 89	334	123277	afar	rural	male		no	poorest	male	no education, preschool	never married	yes	>6l	open	15-19	no	0.123277
504 89	504	238809	tigray	urban	female	water is available	no	richest	female	secondary	never married	yes	4-6	open	15-19	no	0.238809
449 43	449	443201	tigray	urban	female	water not available	no	richest	male	secondary	never married	no	4-6	pitlatrine	15-19	no	0.443201
546 55	546	42649	dire dawa	urban	female		no	richest	female	secondary	never married	yes	4-6	pitlatrine	15-19	no	0.042649
548 250	548	204064	benishangul	rural	male	water not available	no	richer	male	higher	never married	yes	4-6	pitlatrine	15-19	no	0.204064
416 256	416	136785	benishangul	rural	male	water is available	no	middle	female	secondary	never married	no	4-6	pitlatrine	15-19	no	0.136785
645 97	645	664627	addis adaba	urban	female	water is available	yes	richest	male	secondary	never married	yes	4-6	pitlatrine	15-19	no	0.664627
564 182	564	177639	afar	rural	male	water is available	yes	poorest	male	no education, preschool	never married	yes	4-6	open	15-19	no	0.177639
43 486	43	194899	dire dawa	urban	male		no	richest	female	primary	never married	yes	>6l	pitlatrine	15-19	no	0.194899
100 5	100	511983	addis adaba	urban	female	water is available	no	richest	female	primary	never married	no	>6l	pitlatrine	15-19	no	0.511983
42 344	42	2910484	oromia	rural	female		no	poorer	female	primary	never married	yes	4-6	pitlatrine	15-19	no	2.91048
601 322	601	5146748	oromia	rural	male	water not available	yes	poorer	female	primary	never married	yes	>6l	open	15-19	no	5.14675
354 80	354	1770415	amhara	rural	male		no	poorer	male	primary	never married	yes	>6l	pitlatrine	15-19	no	1.77041
157 6	157	38752	harari	urban	female		yes	richest	female	primary	never married	yes	4-6	open	15-19	no	0.038752
323 436	323	132951	somali	rural	male	water not available	yes	poorest	female	primary	never married	no	>6l	open	15-19	no	0.132951
462 140	462	3137720	oromia	rural	male	water not available	no	richer	male	primary	never married	yes	>6l	pitlatrine	15-19	no	3.13772
524 204	524	2429426	oromia	rural	female	water is available	no	richer	male	primary	never married	no	1-3	pitlatrine	15-19	no	2.42943
229 13	229	2284916	amhara	rural	male	water not available	no	richest	female	no education, preschool	formerly/ever married	no	4-6	pitlatrine	15-19	no	2.28492
15 252	15	539733	addis adaba	urban	female	water is available	yes	richest	female	primary	never married	no	1-3	pitlatrine	15-19	no	0.539733
136 250	136	814739	tigray	rural	female		no	middle	female	primary	never married	yes	1-3	pitlatrine	15-19	no	0.814739
207 367	207	2206822	snnpr	rural	male	water not available	no	richest	male	primary	never married	yes	>6l	pitlatrine	15-19	no	2.20682
446 485	446	20806	gambela	rural	female		no	poorest	female	primary	never married	yes	4-6	pitlatrine	15-19	no	0.020806
251 81	251	229083	somali	rural	male		no	poorest	female	no education, preschool	currently married	yes	1-3	open	15-19	no	0.229083
3 286	3	2215372	amhara	rural	male		no	middle	female	secondary	never married	yes	4-6	pitlatrine	15-19	no	2.21537
98 21	98	561081	tigray	rural	male		no	middle	female	primary	never married	yes	4-6	pitlatrine	15-19	no	0.561081
624 220	624	4042404	amhara	urban	male		no	richest	female	primary	never married	no	4-6	pitlatrine	15-19	no	4.0424
57 319	57	333361	somali	urban	female	water not available	no	richest	female	secondary	never married	no	>6l	pitlatrine	15-19	no	0.333361
271 384	271	1723954	snnpr	rural	male		no	richer	male	primary	never married	yes	>6l	pitlatrine	15-19	no	1.72395
318 56	318	124314	somali	rural	male		yes	richer	female	primary	never married	no	>6l	pitlatrine	15-19	no	0.124314
252 485	252	678739	addis adaba	urban	female	water is available	no	richest	female	primary	never married	no	>6l	flush	15-19	no	0.678739
612 2	612	694678	tigray	rural	male	water is available	no	poorest	male	primary	never married	no	>6l	open	15-19	no	0.694678
303 36	303	3851910	oromia	rural	male		no	middle	male	primary	never married	yes	>6l	open	15-19	no	3.85191
485 259	485	4416682	oromia	urban	female	water not available	no	richest	female	secondary	never married	no	1-3	pitlatrine	15-19	no	4.41668
270 327	270	34025	gambela	rural	female		yes	poorest	female	primary	currently married	yes	>6l	open	15-19	no	0.034025
9 477	9	267035	somali	rural	female		no	middle	male	primary	never married	no	>6l	pitlatrine	15-19	no	0.267035
474 240	474	2071606	amhara	rural	male	water not available	no	middle	male	primary	never married	yes	4-6	open	15-19	no	2.07161
227 98	227	3311214	oromia	rural	male	water not available	no	middle	male	primary	never married	yes	4-6	pitlatrine	15-19	no	3.31121
116 474	116	303889	somali	rural	female		no	poorest	female	primary	never married	yes	>6l	open	15-19	no	0.303889
558 308	558	2225539	oromia	rural	male		no	richer	male	primary	never married	yes	4-6	pitlatrine	15-19	no	2.22554
208 458	208	298127	somali	rural	female		no	poorest	female	primary	never married	yes	4-6	open	15-19	no	0.298127
521 51	521	380417	somali	rural	male		no	middle	female	secondary	never married	no	>6l	pitlatrine	15-19	no	0.380417
389 327	389	127321	afar	rural	female		no	poorest	male	no education, preschool	never married	yes	>6l	open	15-19	no	0.127321
90 284	90	371137	addis adaba	urban	female	water not available	no	richest	female	primary	never married	no	4-6	pitlatrine	15-19	no	0.371137
459 75	459	44599	gambela	rural	male	water not available	no	richer	female	primary	never married	yes	4-6	pitlatrine	15-19	no	0.044599
99 381	99	523479	tigray	rural	male	water not available	yes	middle	female	primary	never married	yes	>6l	open	15-19	no	0.523479
534 39	534	32409	harari	urban	female		no	richest	male	primary	never married	no	4-6	pitlatrine	15-19	no	0.032409
7 4	7	405835	somali	rural	male	water is available	no	poorest	male	no education, preschool	never married	yes	4-6	open	15-19	no	0.405835
292 271	292	3623582	amhara	urban	male	water is available	no	richest	female	secondary	currently married	yes	1-3	pitlatrine	15-19	no	3.62358
93 225	93	3005824	oromia	rural	male		no	poorer	female	no education, preschool	currently married	no	4-6	pitlatrine	15-19	no	3.00582
302 66	302	398607	addis adaba	urban	male	water not available	no	richest	female	primary	never married	no	4-6	pitlatrine	15-19	no	0.398607
48 433	48	114416	somali	rural	female	water is available	no	middle	female	no education, preschool	formerly/ever married	no	>6l	open	15-19	no	0.114416
196 129	196	554134	tigray	rural	male	water is available	no	richer	male	secondary	never married	yes	4-6	pitlatrine	15-19	no	0.554134
366 138	366	80304	afar	rural	male	water not available	yes	richer	female	primary	currently married	yes	1-3	open	15-19	no	0.080304
293 223	293	108224	addis adaba	urban	male	water is available	no	richest	female	primary	never married	no	4-6	flush	15-19	no	0.108224
636 73	636	642419	tigray	rural	male		no	poorest	male	primary	never married	no	>6l	open	15-19	no	0.642419
275 455	275	144672	benishangul	rural	female		no	poorer	male	primary	never married	no	>6l	pitlatrine	15-19	no	0.144672
351 124	351	680604	tigray	rural	male	water is available	no	middle	female	secondary	never married	no	>6l	pitlatrine	15-19	no	0.680604
564 373	564	177639	afar	rural	male		yes	poorest	female	primary	currently married	no	>6l	open	15-19	no	0.177639
21 15	21	2068292	oromia	rural	male	water not available	no	middle	male	secondary	never married	no	>6l	pitlatrine	15-19	no	2.06829
549 112	549	85401	gambela	urban	male	water not available	no	richest	male	higher	never married	no	1-3	pitlatrine	15-19	no	0.085401
267 462	267	2281967	amhara	rural	male	water is available	no	middle	male	primary	never married	yes	4-6	open	15-19	no	2.28197
78 398	78	660957	tigray	rural	male	water not available	no	poorer	male	secondary	never married	yes	4-6	open	15-19	no	0.660957
613 68	613	71479	dire dawa	urban	male	water is available	yes	richest	female	secondary	never married	yes	4-6	pitlatrine	15-19	no	0.071479
132 485	132	2014310	amhara	rural	female	water not available	no	poorest	female	primary	never married	yes	1-3	open	15-19	no	2.01431
112 34	112	528899	addis adaba	urban	male	water not available	no	richest	male	no education, preschool	never married	no	>6l	pitlatrine	15-19	no	0.528899
277 196	277	464165	somali	urban	male		no	richer	male	secondary	never married	no	4-6	pitlatrine	15-19	no	0.464165
444 373	444	54891	dire dawa	urban	female	water is available	no	richest	female	primary	never married	no	>6l	pitlatrine	15-19	no	0.054891
565 124	565	1963884	snnpr	rural	female	water is available	no	richer	female	primary	never married	yes	4-6	flush	15-19	no	1.96388
541 136	541	154673	benishangul	rural	male		yes	poorest	female	primary	currently married	no	1-3	pitlatrine	15-19	no	0.154673
636 38	636	642419	tigray	rural	male		no	poorest	female	secondary	never married	yes	4-6	open	15-19	no	0.642419
161 335	161	150652	benishangul	rural	male	water is available	no	richer	male	secondary	never married	yes	>6l	pitlatrine	15-19	no	0.150652
180 127	180	2058567	snnpr	rural	male		no	richer	female	primary	never married	yes	>6l	pitlatrine	15-19	no	2.05857
274 296	274	504996	addis adaba	urban	male	water is available	no	richest	male	higher	never married	no	4-6	flush	15-19	no	0.504996
551 7	551	678359	tigray	rural	male		no	poorest	female	no education, preschool	never married	yes	>6l	open	15-19	no	0.678359
361 160	361	3096663	amhara	urban	female	water not available	no	richer	male	primary	never married	yes	4-6	open	15-19	no	3.09666
517 197	517	2454351	oromia	rural	male	water not available	no	richer	female	primary	never married	yes	4-6	open	15-19	no	2.45435
509 142	509	376692	addis adaba	urban	male	water not available	no	richest	female	secondary	never married	no	4-6	pitlatrine	15-19	no	0.376692
522 2	522	2635159	oromia	rural	male		no	middle	female	primary	never married	no	>6l	open	15-19	no	2.63516
424 478	424	537620	tigray	rural	female		no	poorer	female	primary	currently married	no	4-6	open	15-19	no	0.53762
494 364	494	3035132	oromia	rural	male		no	poorest	male	primary	never married	no	>6l	open	15-19	no	3.03513
492 59	492	508502	somali	rural	male		no	poorest	female	secondary	never married	yes	>6l	open	15-19	no	0.508502
456 190	456	2324733	amhara	rural	male	water not available	no	poorer	female	primary	currently married	yes	1-3	open	15-19	no	2.32473
594 410	594	77291	dire dawa	rural	male		no	poorest	female	primary	currently married	yes	4-6	open	15-19	no	0.077291
470 126	470	1609369	snnpr	rural	female		no	poorer	female	primary	never married	no	1-3	pitlatrine	15-19	no	1.60937
358 103	358	92626	somali	urban	female		no	middle	female	primary	never married	yes	4-6	pitlatrine	15-19	no	0.092626
594 190	594	77291	dire dawa	rural	male		no	poorer	male	secondary	never married	yes	4-6	pitlatrine	15-19	no	0.077291
132 241	132	2014310	amhara	rural	male	water not available	no	poorer	female	primary	never married	yes	>6l	open	15-19	no	2.01431
606 324	606	57793	dire dawa	urban	female	water not available	no	richest	male	secondary	never married	no	>6l	pitlatrine	15-19	no	0.057793
506 380	506	3581670	oromia	rural	male		no	poorer	male	primary	never married	yes	>6l	open	15-19	no	3.58167
192 194	192	158247	afar	rural	male	water not available	no	poorest	female	primary	never married	yes	4-6	open	15-19	no	0.158247
490 349	490	126178	somali	rural	male		no	poorest	male	higher	currently married	yes	>6l	open	15-19	no	0.126178
565 75	565	1963884	snnpr	rural	male	water not available	yes	richer	female	primary	never married	no	>6l	pitlatrine	15-19	no	1.96388
267 357	267	2281967	amhara	rural	male	water is available	no	poorer	male	primary	never married	yes	>6l	open	15-19	no	2.28197
93 351	93	3005824	oromia	rural	male		no	poorer	male	primary	never married	no	>6l	open	15-19	no	3.00582
128 99	128	496282	tigray	rural	male	water is available	yes	richest	male	primary	never married	no	4-6	pitlatrine	15-19	no	0.496282
621 102	621	93344	benishangul	rural	male	water is available	no	poorer	male	primary	never married	yes	>6l	pitlatrine	15-19	no	0.093344
148 467	148	1988677	snnpr	rural	male		no	richest	female	primary	never married	no	>6l	pitlatrine	15-19	no	1.98868
187 213	187	231928	somali	rural	male		no	poorest	female	primary	never married	no	>6l	open	15-19	no	0.231928
531 98	531	1138362	amhara	rural	male	water not available	no	richer	female	no education, preschool	currently married	no	4-6	pitlatrine	15-19	no	1.13836
168 153	168	84320	gambela	urban	male	water is available	no	richest	male	primary	never married	no	>6l	pitlatrine	15-19	no	0.08432
334 327	334	123277	afar	rural	male		no	poorest	female	primary	currently married	yes	>6l	open	15-19	no	0.123277
48 73	48	114416	somali	rural	male		no	poorest	female	primary	never married	yes	4-6	open	15-19	no	0.114416
399 71	399	3696377	oromia	rural	male	water not available	no	richest	female	primary	never married	no	>6l	pitlatrine	15-19	no	3.69638
438 289	438	3326567	oromia	rural	male	water is available	no	poorer	female	primary	currently married	no	1-3	open	15-19	no	3.32657
78 353	78	660957	tigray	rural	male	water not available	no	poorest	female	primary	never married	yes	4-6	open	15-19	no	0.660957
286 468	286	2467637	oromia	urban	male	water is available	no	richest	male	secondary	never married	no	4-6	flush	15-19	no	2.46764
400 352	400	561813	tigray	rural	male	water is available	no	poorest	female	primary	never married	yes	>6l	open	15-19	no	0.561813
356 177	356	172300	somali	rural	female		no	poorest	male	primary	never married	no	>6l	pitlatrine	15-19	no	0.1723
570 445	570	263038	afar	urban	female	water is available	no	richest	female	primary	formerly/ever married	yes	1-3	pitlatrine	15-19	no	0.263038
202 204	202	59803	dire dawa	urban	male	water is available	no	richest	male	secondary	never married	no	>6l	pitlatrine	15-19	no	0.059803
558 259	558	2225539	oromia	rural	male		no	middle	male	no education, preschool	never married	yes	4-6	pitlatrine	15-19	no	2.22554
171 117	171	150945	somali	urban	male	water is available	no	richer	female	primary	never married	no	>6l	other	15-19	no	0.150945
552 391	552	64051	gambela	urban	male	water is available	no	richest	female	primary	never married	no	4-6	pitlatrine	15-19	no	0.064051
520 386	520	334964	somali	urban	male		no	richest	male	secondary	never married	yes	>6l	pitlatrine	15-19	no	0.334964
243 248	243	38783	gambela	rural	female		no	poorest	male	primary	never married	yes	4-6	pitlatrine	15-19	no	0.038783
63 329	63	40593	gambela	urban	male	water is available	no	richest	female	secondary	never married	no	4-6	pitlatrine	15-19	no	0.040593
475 119	475	686965	addis adaba	urban	female	water not available	yes	richest	female	primary	never married	yes	1-3	pitlatrine	15-19	no	0.686965
563 483	563	136418	benishangul	rural	male	water not available	no	poorer	female	primary	never married	no	>6l	pitlatrine	15-19	no	0.136418
575 190	575	823082	tigray	rural	male		no	richer	female	secondary	never married	no	>6l	pitlatrine	15-19	no	0.823082
476 256	476	3435519	oromia	rural	male		no	poorest	female	primary	currently married	no	>6l	open	15-19	no	3.43552
290 68	290	2565028	oromia	urban	female	water not available	no	richest	female	primary	never married	yes	4-6	pitlatrine	15-19	no	2.56503
249 245	249	54940	afar	rural	male		no	poorest	female	no education, preschool	never married	no	4-6	open	15-19	no	0.05494
318 421	318	124314	somali	rural	male		no	poorest	female	primary	never married	no	4-6	open	15-19	no	0.124314
52 62	52	3429104	amhara	rural	male	water not available	no	richer	female	primary	never married	no	>6l	pitlatrine	15-19	no	3.4291
244 258	244	73750	benishangul	rural	male	water is available	no	middle	female	primary	never married	yes	4-6	pitlatrine	15-19	no	0.07375
391 197	391	1446939	oromia	urban	male	water not available	no	richest	female	higher	never married	no	1-3	pitlatrine	15-19	no	1.44694
172 202	172	103022	afar	rural	male	water not available	no	poorest	female	primary	never married	yes	>6l	open	15-19	no	0.103022
193 448	193	135458	benishangul	urban	male	water not available	no	richest	female	primary	currently married	no	1-3	pitlatrine	15-19	no	0.135458
242 110	242	96589	dire dawa	rural	male	water is available	no	poorer	female	primary	never married	no	>6l	open	15-19	no	0.096589
590 434	590	670023	tigray	rural	male	water not available	no	poorest	male	primary	never married	no	>6l	open	15-19	no	0.670023
242 235	242	96589	dire dawa	rural	male		no	poorer	male	primary	never married	yes	>6l	open	15-19	no	0.096589
484 263	484	193605	afar	rural	male		no	poorest	female	primary	currently married	no	1-3	open	15-19	no	0.193605
450 435	450	1870175	snnpr	rural	male	water is available	no	poorer	male	primary	never married	no	>6l	pitlatrine	15-19	no	1.87018
457 407	457	146454	benishangul	rural	male		no	poorest	male	secondary	never married	no	>6l	pitlatrine	15-19	no	0.146454
448 86	448	40382	gambela	rural	male		no	poorest	female	primary	never married	yes	1-3	flush	15-19	no	0.040382
515 121	515	170650	benishangul	rural	male		no	poorest	male	primary	never married	no	4-6	pitlatrine	15-19	no	0.17065
231 90	231	56552	gambela	urban	male	water is available	yes	richest	female	secondary	never married	no	4-6	pitlatrine	15-19	no	0.056552
110 1	110	651702	addis adaba	urban	male	water is available	yes	richest	female	primary	never married	no	4-6	flush	15-19	no	0.651702
331 76	331	1962712	snnpr	rural	male	water is available	no	richer	male	secondary	never married	no	>6l	pitlatrine	15-19	no	1.96271
23 64	23	2375136	oromia	rural	female		yes	middle	male	primary	never married	yes	1-3	pitlatrine	15-19	no	2.37514
123 91	123	3068649	oromia	rural	male		no	richest	female	primary	never married	no	>6l	pitlatrine	15-19	no	3.06865
576 211	576	3462232	snnpr	rural	male	water not available	no	poorest	male	primary	never married	yes	>6l	pitlatrine	15-19	no	3.46223
375 470	375	2065442	amhara	rural	male	water is available	no	richer	female	primary	currently married	yes	1-3	pitlatrine	15-19	no	2.06544
223 469	223	1512131	snnpr	rural	male	water is available	no	richest	female	primary	never married	yes	4-6	pitlatrine	15-19	no	1.51213
535 443	535	67639	dire dawa	urban	male		no	richest	female	secondary	never married	no	>6l	pitlatrine	15-19	no	0.067639
391 229	391	1446939	oromia	urban	male	water is available	no	richest	female	primary	never married	no	4-6	pitlatrine	15-19	no	1.44694
362 173	362	195111	afar	rural	female		no	poorest	female	no education, preschool	never married	yes	4-6	open	15-19	no	0.195111
637 98	637	2125559	amhara	rural	male	water is available	yes	richer	male	primary	never married	yes	>6l	pitlatrine	15-19	no	2.12556
455 374	455	3793085	amhara	urban	male	water not available	no	richest	male	primary	never married	no	4-6	pitlatrine	15-19	no	3.79309
290 301	290	2565028	oromia	urban	male	water is available	no	richest	female	secondary	never married	no	4-6	pitlatrine	15-19	no	2.56503
437 240	437	1810487	snnpr	urban	female		no	poorest	female	no education, preschool	never married	no	4-6	pitlatrine	15-19	no	1.81049
221 312	221	76861	gambela	urban	male	water not available	no	richest	male	primary	never married	no	>6l	pitlatrine	15-19	no	0.076861
158 256	158	2269222	amhara	rural	male	water not available	no	poorer	female	primary	never married	no	>6l	open	15-19	no	2.26922
40 360	40	2516444	oromia	rural	female	water not available	no	middle	female	primary	never married	no	4-6	pitlatrine	15-19	no	2.51644
162 239	162	1589651	snnpr	rural	male	water is available	no	middle	female	primary	never married	yes	1-3	pitlatrine	15-19	no	1.58965
475 210	475	686965	addis adaba	urban	male	water is available	no	richest	female	primary	formerly/ever married	yes	4-6	flush	15-19	no	0.686965
601 438	601	5146748	oromia	rural	male		yes	poorer	male	no education, preschool	never married	no	4-6	open	15-19	no	5.14675
632 70	632	187823	afar	rural	male		no	poorest	female	primary	currently married	yes	>6l	open	15-19	no	0.187823
224 101	224	46988	dire dawa	urban	male	water is available	yes	richest	female	primary	never married	yes	4-6	pitlatrine	15-19	no	0.046988
191 164	191	53715	afar	rural	female		no	poorest	female	primary	never married	no	4-6	open	15-19	no	0.053715
411 15	411	5703094	oromia	urban	male		yes	richest	female	secondary	never married	yes	4-6	pitlatrine	15-19	no	5.70309
144 284	144	352042	addis adaba	urban	male	water is available	no	richest	female	higher	never married	no	4-6	pitlatrine	15-19	no	0.352042
550 204	550	783345	tigray	urban	female	water not available	yes	richest	female	secondary	never married	yes	1-3	pitlatrine	15-19	no	0.783345
548 438	548	204064	benishangul	rural	female	water is available	no	richer	male	primary	never married	yes	4-6	pitlatrine	15-19	no	0.204064
245 106	245	3024733	oromia	rural	male		no	poorest	male	primary	never married	yes	4-6	open	15-19	no	3.02473
2 59	2	450845	somali	rural	male		no	poorest	male	primary	never married	no	>6l	open	15-19	no	0.450845
224 222	224	46988	dire dawa	urban	male		no	richest	female	secondary	never married	yes	4-6	pitlatrine	15-19	no	0.046988
641 118	641	458999	somali	rural	female	water is available	yes	poorest	male	secondary	never married	yes	>6l	open	15-19	no	0.458999
358 241	358	92626	somali	urban	male		no	richer	female	primary	never married	yes	>6l	pitlatrine	15-19	no	0.092626
523 165	523	88156	dire dawa	rural	male		no	poorest	female	primary	currently married	yes	>6l	open	15-19	no	0.088156
318 484	318	124314	somali	rural	female		no	poorest	female	primary	never married	no	4-6	open	15-19	no	0.124314
255 202	255	586106	tigray	rural	male	water not available	no	poorest	male	primary	never married	yes	4-6	open	15-19	no	0.586106
634 430	634	1139371	snnpr	rural	female		no	poorest	female	primary	never married	yes	1-3	pitlatrine	15-19	no	1.13937
160 26	160	689021	tigray	rural	male	water not available	no	middle	female	primary	never married	yes	>6l	flush	15-19	no	0.689021
240 43	240	53827	harari	urban	female		no	richest	female	secondary	never married	no	1-3	pitlatrine	15-19	no	0.053827
419 431	419	37233	harari	rural	male	water not available	yes	middle	female	primary	never married	no	4-6	flush	15-19	no	0.037233
26 137	26	3038250	oromia	rural	male	water is available	no	richer	male	primary	never married	yes	4-6	pitlatrine	15-19	no	3.03825
323 121	323	132951	somali	rural	male	water is available	no	poorest	female	primary	never married	no	4-6	open	15-19	no	0.132951
337 136	337	2158236	snnpr	rural	female		no	middle	female	primary	never married	yes	>6l	pitlatrine	15-19	no	2.15824
215 75	215	1516614	snnpr	rural	male	water not available	no	richest	female	primary	never married	no	4-6	open	15-19	no	1.51661
279 330	279	1814675	amhara	rural	male	water is available	no	poorest	male	primary	never married	no	4-6	open	15-19	no	1.81467
156 322	156	572770	tigray	rural	female	water not available	no	poorest	female	primary	never married	yes	4-6	open	15-19	no	0.57277
189 357	189	29285	afar	rural	male	water not available	no	poorest	male	no education, preschool	never married	yes	>6l	open	15-19	no	0.029285
169 254	169	2540236	amhara	rural	male		no	middle	female	primary	currently married	yes	4-6	open	15-19	no	2.54024
300 135	300	636547	tigray	rural	male	water is available	no	middle	female	primary	never married	no	>6l	pitlatrine	15-19	no	0.636547
143 375	143	157501	tigray	rural	female	water not available	no	poorest	female	no education, preschool	never married	no	1-3	open	15-19	no	0.157501
154 360	154	595792	snnpr	urban	male	water not available	no	richest	female	primary	currently married	no	1-3	pitlatrine	15-19	no	0.595792
400 11	400	561813	tigray	rural	male		no	richer	female	secondary	never married	yes	4-6	flush	15-19	no	0.561813
516 340	516	2436636	amhara	urban	female		no	richest	female	secondary	never married	no	1-3	pitlatrine	15-19	no	2.43664
351 452	351	680604	tigray	rural	male		no	poorer	female	primary	never married	yes	1-3	pitlatrine	15-19	no	0.680604
517 46	517	2454351	oromia	rural	male		no	richer	female	primary	never married	yes	>6l	open	15-19	no	2.45435
358 448	358	92626	somali	urban	male		no	richer	female	primary	never married	no	>6l	pitlatrine	15-19	no	0.092626
15 268	15	539733	addis adaba	urban	male	water is available	no	richest	female	no education, preschool	never married	no	>6l	pitlatrine	15-19	no	0.539733
50 455	50	1456809	snnpr	rural	male	water is available	no	richer	female	primary	currently married	no	>6l	pitlatrine	15-19	no	1.45681
370 229	370	11654	gambela	rural	female		no	poorest	male	secondary	never married	yes	4-6	open	15-19	no	0.011654
522 2	522	2635159	oromia	rural	male		no	middle	male	primary	never married	yes	>6l	open	15-19	no	2.63516
57 319	57	333361	somali	urban	female	water not available	no	richest	male	secondary	never married	yes	>6l	pitlatrine	15-19	no	0.333361
62 270	62	2829637	oromia	rural	male	water not available	no	middle	male	primary	never married	no	>6l	pitlatrine	15-19	no	2.82964
385 247	385	57727	dire dawa	urban	female	water is available	no	richest	female	primary	never married	yes	>6l	pitlatrine	15-19	no	0.057727
150 345	150	108651	benishangul	rural	male	water is available	no	middle	female	primary	never married	yes	>6l	pitlatrine	15-19	no	0.108651
50 319	50	1456809	snnpr	rural	male	water not available	no	richer	female	primary	never married	no	>6l	pitlatrine	15-19	no	1.45681
316 195	316	2570105	oromia	rural	male	water not available	no	richest	female	primary	never married	no	4-6	pitlatrine	15-19	no	2.57011
345 102	345	1594492	amhara	rural	male		yes	middle	female	primary	never married	no	1-3	open	15-19	no	1.59449
457 306	457	146454	benishangul	rural	male	water is available	no	middle	female	primary	never married	no	>6l	pitlatrine	15-19	no	0.146454
590 156	590	670023	tigray	rural	female		no	poorest	male	primary	never married	yes	1-3	open	15-19	no	0.670023
334 315	334	123277	afar	rural	female		no	poorest	female	no education, preschool	currently married	yes	1-3	open	15-19	no	0.123277
124 71	124	99447	benishangul	rural	male		no	poorest	female	primary	currently married	no	4-6	pitlatrine	15-19	no	0.099447
627 185	627	2033276	amhara	rural	male	water not available	no	richer	male	secondary	never married	no	4-6	pitlatrine	15-19	no	2.03328
91 141	91	449811	addis adaba	urban	male	water not available	no	richest	female	secondary	never married	yes	>6l	flush	15-19	no	0.449811
566 361	566	2759890	oromia	rural	male		yes	poorest	female	primary	currently married	yes	1-3	open	15-19	no	2.75989
96 436	96	325953	somali	rural	female	water is available	no	poorest	male	primary	never married	yes	1-3	open	15-19	no	0.325953
296 368	296	1994735	tigray	rural	male	water not available	yes	poorer	male	primary	never married	yes	4-6	open	15-19	no	1.99474
523 385	523	88156	dire dawa	rural	male		no	poorest	female	primary	currently married	yes	4-6	open	15-19	no	0.088156
94 36	94	712968	tigray	urban	male	water not available	no	richest	female	primary	never married	yes	4-6	flush	15-19	no	0.712968
90 399	90	371137	addis adaba	urban	male	water not available	no	richest	female	secondary	never married	no	4-6	pitlatrine	15-19	no	0.371137
622 138	622	46673	harari	rural	male		no	poorer	male	primary	never married	yes	4-6	open	15-19	no	0.046673
53 478	53	1920007	snnpr	urban	female	water is available	no	richest	female	secondary	never married	no	1-3	pitlatrine	15-19	no	1.92001
136 99	136	814739	tigray	rural	male	water is available	no	poorer	male	no education, preschool	never married	no	>6l	pitlatrine	15-19	no	0.814739
280 258	280	2377356	oromia	rural	male	water is available	no	richer	male	primary	never married	no	>6l	pitlatrine	15-19	no	2.37736
463 256	463	437260	addis adaba	urban	male	water is available	yes	richest	female	primary	never married	yes	>6l	flush	15-19	no	0.43726
261 28	261	464370	addis adaba	urban	male	water is available	no	richest	female	secondary	currently married	no	1-3	pitlatrine	15-19	no	0.46437
466 382	466	1703303	snnpr	rural	female		no	poorest	female	primary	never married	no	>6l	open	15-19	no	1.7033
496 362	496	2008929	amhara	rural	female	water is available	no	middle	male	no education, preschool	never married	yes	>6l	pitlatrine	15-19	no	2.00893
525 47	525	39413	gambela	rural	male	water is available	no	richer	female	primary	never married	no	4-6	pitlatrine	15-19	no	0.039413
108 205	108	433502	addis adaba	urban	female	water is available	no	richest	female	higher	never married	yes	1-3	pitlatrine	15-19	no	0.433502
119 303	119	1858855	snnpr	rural	female	water not available	no	richer	male	primary	never married	yes	>6l	pitlatrine	15-19	no	1.85886
312 260	312	2170626	amhara	rural	male	water not available	no	middle	male	primary	never married	yes	4-6	open	15-19	no	2.17063
367 421	367	351174	somali	rural	male	water not available	no	poorest	male	primary	never married	yes	>6l	flush	15-19	no	0.351174
181 103	181	798458	tigray	urban	male	water not available	no	richest	female	primary	never married	yes	4-6	flush	15-19	no	0.798458
602 434	602	219593	benishangul	rural	male	water not available	yes	poorer	female	no education, preschool	currently married	yes	1-3	open	15-19	no	0.219593
500 342	500	29633	harari	urban	male	water is available	no	richest	male	higher	never married	yes	>6l	flush	15-19	no	0.029633
55 358	55	14654	afar	rural	male	water not available	no	poorest	male	primary	never married	yes	>6l	pitlatrine	15-19	yes	0.014654
505 387	505	1766681	snnpr	rural	female		no	poorest	female	primary	never married	yes	1-3	pitlatrine	15-19	no	1.76668
64 94	64	170527	somali	urban	male	water is available	no	richest	male	primary	never married	yes	>6l	flush	15-19	no	0.170527
100 92	100	511983	addis adaba	urban	male	water not available	no	richest	male	secondary	never married	yes	4-6	pitlatrine	15-19	no	0.511983
413 65	413	552500	tigray	rural	male		no	middle	male	primary	never married	yes	>6l	pitlatrine	15-19	no	0.5525
48 433	48	114416	somali	rural	female	water is available	no	middle	male	primary	never married	no	>6l	open	15-19	no	0.114416
40 182	40	2516444	oromia	rural	male		no	richer	female	secondary	never married	no	4-6	open	15-19	no	2.51644
562 402	562	3988064	oromia	rural	male		no	richer	female	primary	currently married	yes	1-3	pitlatrine	15-19	no	3.98806
635 197	635	618261	addis adaba	urban	male	water is available	no	richest	female	secondary	never married	no	4-6	other	15-19	no	0.618261
138 476	138	283230	somali	rural	female		yes	poorest	male	no education, preschool	never married	no	>6l	open	15-19	no	0.28323
594 224	594	77291	dire dawa	rural	male		no	poorer	female	primary	never married	no	>6l	open	15-19		0.077291
414 108	414	470441	addis adaba	urban	female	water not available	no	richest	female	primary	never married	no	>6l	pitlatrine	15-19	no	0.470441
344 43	344	62622	afar	rural	female		no	poorest	male	no education, preschool	never married	yes	>6l	open	15-19	no	0.062622
512 447	512	1361969	amhara	rural	male	water is available	no	middle	female	primary	currently married	no	1-3	pitlatrine	15-19	no	1.36197
389 290	389	127321	afar	rural	female		no	poorest	female	no education, preschool	currently married	yes	1-3	open	15-19	no	0.127321
160 92	160	689021	tigray	rural	male	water not available	no	middle	male	primary	never married	yes	>6l	pitlatrine	15-19	no	0.689021
96 66	96	325953	somali	rural	male		no	poorest	female	primary	never married	yes	4-6	open	15-19	no	0.325953
63 484	63	40593	gambela	urban	male	water is available	yes	richest	female	secondary	never married	yes	4-6	pitlatrine	15-19	no	0.040593
277 460	277	464165	somali	urban	female		no	richest	male	primary	never married	no	>6l	pitlatrine	15-19	no	0.464165
539 327	539	472252	addis adaba	urban	male	water is available	no	richest	male	secondary	never married	no	4-6	pitlatrine	15-19	no	0.472252
546 462	546	42649	dire dawa	urban	female	water not available	no	richest	female	primary	never married	no	4-6	pitlatrine	15-19	no	0.042649
87 219	87	1721753	snnpr	rural	male		no	poorer	female	primary	never married	no	4-6	open	15-19	no	1.72175
643 374	643	60701	benishangul	rural	male		no	middle	female	primary	never married	yes	>6l	pitlatrine	15-19	no	0.060701
374 344	374	141874	benishangul	rural	male		no	poorer	male	primary	never married	no	>6l	pitlatrine	15-19	no	0.141874
384 182	384	1302622	tigray	rural	male	water not available	no	richest	male	primary	never married	yes	4-6	pitlatrine	15-19	no	1.30262
237 150	237	469516	tigray	urban	male		yes	richest	female	secondary	never married	yes	4-6	flush	15-19	no	0.469516
625 108	625	84494	dire dawa	rural	male		no	richest	male	secondary	never married	no	>6l	pitlatrine	15-19	no	0.084494
605 164	605	866798	tigray	urban	male		yes	richest	female	secondary	never married	no	>6l	other	15-19	no	0.866798
400 423	400	561813	tigray	rural	female		no	richest	male	primary	never married	yes	1-3	pitlatrine	15-19	no	0.561813
102 303	102	58824	afar	rural	female	water is available	no	poorest	female	no education, preschool	never married	yes	1-3	open	15-19	no	0.058824
579 476	579	452783	tigray	rural	male		yes	middle	male	secondary	never married	yes	4-6	open	15-19	no	0.452783
603 231	603	41861	gambela	rural	female	water is available	no	poorest	male	primary	never married	yes	1-3	open	15-19	no	0.041861
28 184	28	19442	harari	urban	female	water not available	no	richest	female	secondary	never married	no	1-3	pitlatrine	15-19	no	0.019442
570 230	570	263038	afar	urban	male	water not available	no	poorest	female	primary	currently married	yes	1-3	pitlatrine	15-19	no	0.263038
554 105	554	31089	gambela	rural	male	water not available	no	richer	male	no education, preschool	never married	no	4-6	pitlatrine	15-19	no	0.031089
332 266	332	188913	afar	urban	male	water not available	no	richest	female	primary	never married	yes	>6l	pitlatrine	15-19	no	0.188913
607 373	607	41222	harari	rural	male	water not available	no	richer	female	no education, preschool	currently married	yes	1-3	pitlatrine	15-19	no	0.041222
145 16	145	554213	addis adaba	urban	female		no	richest	female	secondary	never married	no	4-6	pitlatrine	15-19	no	0.554213
342 162	342	1236676	snnpr	rural	male	water not available	no	poorest	female	no education, preschool	never married	no	>6l	pitlatrine	15-19	no	1.23668
602 338	602	219593	benishangul	rural	male	water not available	no	richer	male	primary	never married	no	>6l	pitlatrine	15-19	no	0.219593
473 72	473	2475938	oromia	rural	female		no	richest	female	higher	formerly/ever married	no	1-3	pitlatrine	15-19	no	2.47594
84 147	84	750617	tigray	urban	female	water is available	no	richest	male	secondary	never married	yes	1-3	flush	15-19	no	0.750617
95 296	95	289950	somali	rural	female		no	richer	female	no education, preschool	never married	no	4-6	open	15-19	no	0.28995
388 426	388	2635232	snnpr	urban	female	water is available	no	richest	female	secondary	never married	no	1-3	pitlatrine	15-19	no	2.63523
333 56	333	3208359	oromia	rural	male		no	poorest	female	no education, preschool	currently married	yes	>6l	other	15-19	no	3.20836
481 290	481	634341	tigray	rural	female	water not available	yes	middle	male	secondary	never married	yes	4-6	open	15-19	no	0.634341
299 28	299	52012	gambela	rural	male	water not available	no	richest	male	primary	never married	no	4-6	pitlatrine	15-19	no	0.052012
171 79	171	150945	somali	urban	male		no	poorest	male	primary	never married	no	>6l	pitlatrine	15-19	no	0.150945
637 177	637	2125559	amhara	rural	male	water not available	yes	richest	male	primary	never married	no	>6l	pitlatrine	15-19	no	2.12556
78 398	78	660957	tigray	rural	male	water not available	no	poorer	male	primary	never married	no	4-6	open	15-19	no	0.660957
565 131	565	1963884	snnpr	rural	male	water not available	no	poorest	female	primary	never married	no	>6l	open	15-19	no	1.96388
604 371	604	673241	tigray	rural	male		no	poorest	female	primary	never married	yes	1-3	open	15-19	no	0.673241
521 18	521	380417	somali	rural	female		no	poorest	female	no education, preschool	never married	no	4-6	pitlatrine	15-19	no	0.380417
37 414	37	71278	afar	rural	male		yes	poorest	male	primary	never married	yes	4-6	open	15-19	no	0.071278
312 108	312	2170626	amhara	rural	male	water not available	no	richer	female	secondary	never married	no	>6l	open	15-19	no	2.17063
206 295	206	2269442	amhara	rural	male	water not available	no	richer	female	secondary	never married	yes	>6l	pitlatrine	15-19	no	2.26944
451 188	451	474963	addis adaba	urban	male	water not available	yes	richest	female	primary	never married	no	4-6	pitlatrine	15-19	no	0.474963
430 243	430	727123	tigray	rural	male		no	poorest	male	primary	never married	no	4-6	open	15-19	no	0.727123
372 171	372	3105219	oromia	rural	male		no	middle	male	primary	never married	yes	4-6	open	15-19	no	3.10522
40 212	40	2516444	oromia	rural	male	water is available	no	richer	male	primary	never married	no	>6l	pitlatrine	15-19	no	2.51644
232 316	232	2187561	snnpr	rural	male	water not available	no	richest	female	primary	never married	no	>6l	pitlatrine	15-19	no	2.18756
643 15	643	60701	benishangul	rural	male		no	poorer	female	primary	currently married	yes	4-6	pitlatrine	15-19	no	0.060701
11 395	11	448489	addis adaba	urban	male	water is available	yes	richest	female	secondary	never married	no	>6l	pitlatrine	15-19	no	0.448489
499 330	499	129650	afar	urban	female		no	richest	female	secondary	never married	yes	1-3	pitlatrine	15-19	no	0.12965
323 223	323	132951	somali	rural	female		no	middle	female	secondary	never married	no	4-6	open	15-19	no	0.132951
51 205	51	191267	afar	rural	male		no	poorest	male	no education, preschool	never married	yes	>6l	open	15-19	no	0.191267
439 76	439	526540	somali	urban	male	water not available	no	richest	female	no education, preschool	currently married	yes	1-3	pitlatrine	15-19	no	0.52654
427 342	427	108613	afar	rural	female		no	poorest	female	primary	formerly/ever married	yes	4-6	open	15-19	no	0.108613
452 259	452	2947017	oromia	rural	male	water is available	no	richer	male	primary	never married	no	4-6	pitlatrine	15-19	no	2.94702
608 321	608	417874	addis adaba	urban	female	water is available	no	richest	female	primary	currently married	yes	4-6	pitlatrine	15-19	no	0.417874
521 73	521	380417	somali	rural	female		no	poorest	female	primary	never married	yes	>6l	open	15-19	no	0.380417
365 356	365	1334971	snnpr	rural	male	water not available	no	middle	male	primary	never married	yes	4-6	pitlatrine	15-19	no	1.33497
289 457	289	3756403	oromia	rural	male		no	poorer	male	primary	never married	yes	4-6	open	15-19	no	3.7564
278 29	278	281808	somali	rural	male		yes	poorest	male	don't know	never married	yes	4-6	open	15-19		0.281808
161 335	161	150652	benishangul	rural	male	water is available	no	richer	male	secondary	never married	no	>6l	pitlatrine	15-19	no	0.150652
226 4	226	538068	tigray	urban	male		no	richest	female	secondary	never married	no	4-6	open	15-19	no	0.538068
79 40	79	524655	tigray	rural	male		no	richest	male	primary	never married	yes	1-3	open	15-19	no	0.524655
438 230	438	3326567	oromia	rural	male	water not available	no	richer	female	primary	currently married	yes	4-6	pitlatrine	15-19	no	3.32657
503 99	503	2000276	snnpr	rural	male	water is available	no	richest	male	primary	never married	yes	>6l	pitlatrine	15-19	no	2.00028
117 363	117	96459	afar	rural	male		no	poorest	male	primary	never married	yes	>6l	open	15-19	no	0.096459
58 373	58	34790	harari	urban	male	water is available	yes	richest	female	primary	never married	no	4-6	pitlatrine	15-19	no	0.03479
558 289	558	2225539	oromia	rural	male		no	poorer	female	primary	never married	yes	4-6	pitlatrine	15-19	no	2.22554
487 124	487	547038	addis adaba	urban	male	water is available	no	richest	female	primary	never married	no	4-6	pitlatrine	15-19	no	0.547038
150 479	150	108651	benishangul	rural	male	water is available	no	middle	male	primary	never married	no	4-6	pitlatrine	15-19	no	0.108651
11 141	11	448489	addis adaba	urban	male	water is available	no	richest	female	primary	never married	no	>6l	flush	15-19	no	0.448489
135 398	135	95030	afar	rural	female		yes	poorest	female	no education, preschool	currently married	yes	1-3	open	15-19	no	0.09503
452 311	452	2947017	oromia	rural	male		no	middle	male	primary	never married	yes	4-6	pitlatrine	15-19	no	2.94702
189 11	189	29285	afar	rural	male	water not available	no	poorest	female	primary	currently married	yes	>6l	open	15-19	no	0.029285
136 410	136	814739	tigray	rural	male	water is available	no	middle	male	secondary	never married	yes	4-6	pitlatrine	15-19		0.814739
313 115	313	1689325	snnpr	rural	male		no	richer	female	primary	never married	no	>6l	pitlatrine	15-19	no	1.68932
247 278	247	542529	addis adaba	urban	male	water is available	no	richest	female	higher	never married	no	4-6	flush	15-19	no	0.542529
580 135	580	40151	harari	rural	female		no	poorer	female	no education, preschool	never married	yes	1-3	open	15-19	no	0.040151
267 388	267	2281967	amhara	rural	male	water not available	no	poorer	female	no education, preschool	never married	yes	>6l	open	15-19	no	2.28197
173 46	173	39023	harari	urban	female		no	richest	female	primary	never married	no	1-3	pitlatrine	15-19	no	0.039023
157 45	157	38752	harari	urban	female	water is available	no	richest	female	higher	never married	no	1-3	pitlatrine	15-19	no	0.038752
572 400	572	1103188	amhara	rural	male	water not available	no	richer	female	primary	formerly/ever married	no	>6l	pitlatrine	15-19	no	1.10319
208 26	208	298127	somali	rural	male		no	poorest	female	no education, preschool	never married	yes	>6l	open	15-19	no	0.298127
152 446	152	2483422	amhara	rural	male	water not available	no	poorer	female	no education, preschool	currently married	yes	1-3	open	15-19	no	2.48342
586 473	586	1414466	oromia	rural	male	water not available	no	poorest	female	no education, preschool	currently married	yes	1-3	pitlatrine	15-19	no	1.41447
510 482	510	2702647	oromia	rural	male	water not available	no	poorer	male	primary	never married	yes	4-6	open	15-19	no	2.70265
62 50	62	2829637	oromia	rural	male	water not available	no	richer	male	primary	never married	no	>6l	pitlatrine	15-19	no	2.82964
296 476	296	1994735	tigray	rural	male		no	poorer	male	primary	currently married	yes	>6l	open	15-19	no	1.99474
53 363	53	1920007	snnpr	urban	male	water is available	yes	richest	female	primary	never married	yes	>6l	pitlatrine	15-19	no	1.92001
377 277	377	192807	somali	urban	female	water is available	don't know	richest	female	primary	currently married	no	1-3	pitlatrine	15-19	no	0.192807
609 449	609	3487572	oromia	rural	male	water not available	no	richer	female	primary	never married	no	>6l	pitlatrine	15-19	no	3.48757
636 189	636	642419	tigray	rural	male	water is available	no	middle	female	primary	currently married	yes	1-3	pitlatrine	15-19	no	0.642419
574 419	574	2953151	oromia	rural	male	water is available	no	richest	female	primary	never married	no	4-6	pitlatrine	15-19	no	2.95315
245 244	245	3024733	oromia	rural	male		no	richer	female	primary	never married	no	>6l	open	15-19	no	3.02473
452 4	452	2947017	oromia	rural	male	water is available	no	richest	male	primary	never married	no	4-6	pitlatrine	15-19	no	2.94702
434 470	434	1333985	snnpr	rural	female	water not available	yes	richest	female	primary	never married	no	4-6	pitlatrine	15-19	no	1.33398
97 91	97	615702	tigray	urban	male	water is available	no	richest	male	primary	never married	yes	4-6	pitlatrine	15-19	no	0.615702
374 187	374	141874	benishangul	rural	male		no	poorest	male	primary	never married	no	>6l	pitlatrine	15-19	no	0.141874
512 179	512	1361969	amhara	rural	male	water is available	no	richer	male	primary	never married	yes	4-6	open	15-19	no	1.36197
119 198	119	1858855	snnpr	rural	male	water not available	no	richer	male	primary	never married	no	>6l	pitlatrine	15-19	no	1.85886
595 7	595	120387	benishangul	rural	male	water not available	no	middle	female	secondary	never married	yes	4-6	pitlatrine	15-19	no	0.120387
7 25	7	405835	somali	rural	female		no	poorest	female	no education, preschool	currently married	yes	1-3	open	15-19	no	0.405835
298 57	298	604100	tigray	rural	male	water not available	no	poorer	male	primary	never married	yes	4-6	pitlatrine	15-19	no	0.6041
532 169	532	573347	addis adaba	urban	male	water is available	yes	richest	female	secondary	never married	no	>6l	flush	15-19	no	0.573347
83 196	83	541693	addis adaba	urban	female	water not available	no	richest	male	primary	never married	no	4-6	pitlatrine	15-19	no	0.541693
376 244	376	1183771	snnpr	rural	male		no	middle	male	no education, preschool	never married	yes	>6l	pitlatrine	15-19	no	1.18377
531 481	531	1138362	amhara	rural	male	water not available	no	middle	female	primary	never married	no	4-6	pitlatrine	15-19	no	1.13836
437 286	437	1810487	snnpr	urban	female	water is available	no	richest	female	secondary	never married	no	1-3	pitlatrine	15-19	no	1.81049
129 287	129	556455	tigray	rural	male	water is available	no	richer	male	primary	never married	yes	>6l	pitlatrine	15-19	no	0.556455
62 74	62	2829637	oromia	rural	male		no	poorer	male	no education, preschool	never married	yes	>6l	pitlatrine	15-19	no	2.82964
205 287	205	140108	afar	urban	male		no	richest	male	secondary	never married	yes	1-3	pitlatrine	15-19	no	0.140108
190 354	190	101644	dire dawa	urban	female	water not available	no	richest	female	secondary	never married	yes	1-3	pitlatrine	15-19	no	0.101644
153 228	153	445194	addis adaba	urban	male	water is available	yes	richest	female	primary	never married	yes	4-6	flush	15-19	no	0.445194
262 130	262	1790774	snnpr	rural	female	water not available	no	poorer	male	primary	never married	yes	4-6	pitlatrine	15-19	no	1.79077
468 440	468	1552004	snnpr	rural	male	water not available	no	middle	male	primary	never married	no	>6l	pitlatrine	15-19	no	1.552
556 279	556	412386	somali	urban	female		no	poorest	female	primary	currently married	yes	>6l	pitlatrine	15-19	no	0.412386
277 393	277	464165	somali	urban	female	water not available	no	richer	male	primary	never married	no	4-6	pitlatrine	15-19	no	0.464165
292 414	292	3623582	amhara	urban	male	water not available	no	richest	male	secondary	never married	no	>6l	pitlatrine	15-19	no	3.62358
437 455	437	1810487	snnpr	urban	male		no	middle	female	primary	never married	yes	4-6	pitlatrine	15-19	no	1.81049
148 293	148	1988677	snnpr	rural	male		no	poorest	female	primary	never married	no	4-6	pitlatrine	15-19	no	1.98868
628 127	628	1726945	amhara	rural	male	water not available	no	poorest	male	primary	never married	no	>6l	open	15-19	no	1.72695
170 106	170	474925	addis adaba	urban	male	water not available	no	richest	female	primary	never married	no	4-6	flush	15-19	no	0.474925
280 389	280	2377356	oromia	rural	male		no	richer	male	primary	never married	yes	>6l	pitlatrine	15-19	no	2.37736
279 327	279	1814675	amhara	rural	male	water not available	no	poorest	male	primary	never married	yes	>6l	open	15-19	no	1.81467
370 200	370	11654	gambela	rural	male	water is available	no	poorest	female	secondary	never married	yes	>6l	open	15-19	no	0.011654
11 410	11	448489	addis adaba	urban	female	water not available	no	richest	male	secondary	never married	no	4-6	pitlatrine	15-19	no	0.448489
318 173	318	124314	somali	rural	female		no	poorest	female	higher	never married	yes	1-3	pitlatrine	15-19	no	0.124314
242 110	242	96589	dire dawa	rural	male	water is available	no	poorer	female	primary	currently married	yes	>6l	open	15-19	no	0.096589
472 220	472	2081321	oromia	rural	female	water not available	no	poorer	female	primary	currently married	no	>6l	open	15-19	no	2.08132
11 397	11	448489	addis adaba	urban	female	water is available	no	richest	female	primary	never married	yes	1-3	pitlatrine	15-19	no	0.448489
127 337	127	213712	afar	rural	female		no	poorest	female	primary	currently married	yes	4-6	open	15-19	no	0.213712
597 274	597	836591	tigray	urban	male	water not available	no	richest	male	primary	never married	yes	4-6	pitlatrine	15-19	no	0.836591
593 35	593	46143	gambela	urban	male	water not available	no	richest	female	secondary	currently married	no	4-6	pitlatrine	15-19	no	0.046143
63 186	63	40593	gambela	urban	male	water is available	yes	richest	male	secondary	never married	no	4-6	pitlatrine	15-19	no	0.040593
313 64	313	1689325	snnpr	rural	male	water is available	no	poorer	female	primary	never married	no	4-6	pitlatrine	15-19	no	1.68932
408 39	408	2879816	snnpr	rural	male		yes	middle	male	secondary	never married	yes	4-6	pitlatrine	15-19	no	2.87982
277 328	277	464165	somali	urban	female	water not available	no	richest	female	no education, preschool	never married	no	>6l	pitlatrine	15-19	no	0.464165
322 177	322	3248522	amhara	urban	male	water not available	no	poorest	male	secondary	never married	no	4-6	open	15-19	no	3.24852
294 334	294	2738782	oromia	rural	male	water not available	no	poorer	female	primary	never married	yes	1-3	other	15-19	no	2.73878
325 200	325	1506227	snnpr	rural	male	water not available	no	richest	male	primary	never married	no	1-3	pitlatrine	15-19	no	1.50623
110 220	110	651702	addis adaba	urban	female	water is available	no	richest	male	secondary	never married	yes	4-6	pitlatrine	15-19	no	0.651702
109 468	109	2115029	amhara	rural	male	water not available	no	richer	male	secondary	never married	no	>6l	pitlatrine	15-19	no	2.11503
549 262	549	85401	gambela	urban	female	water not available	no	middle	female	primary	never married	no	4-6	open	15-19	no	0.085401
216 281	216	916676	snnpr	rural	male	water not available	no	richer	male	primary	never married	yes	4-6	pitlatrine	15-19	no	0.916676
[truncated: 23,385 more rows]
